# Supplementary material for: (E)-3-(Anthracen-9-yl)-1-(2-bromo­phen­yl)prop-2-en-1-one
Source: Acta Crystallogr Sect E Struct Rep Online. 2010 Nov 27;66(Pt 12):o3312–3. doi: 10.1107/S1600536810048476 (PMC3011387; doi:10.1107/S1600536810048476)
Supplement: Supplementary file 2 [file e-66-o3312-Isup2.hkl]

# 
# h,k,l, Fc-squared, Fo-squared, sigma(Fo-squared) and status flag 
# 
data_I
_shelx_title ' jj2m in Pbca (100K)' 
_shelx_refln_list_code          4 
_shelx_F_calc_maximum      336.48 
_exptl_crystal_F_000      1568.00 
_reflns_d_resolution_high  0.7108 
 
loop_ 
 _symmetry_equiv_pos_as_xyz 
 'x, y, z' 
 '-x+1/2, -y, z+1/2' 
 '-x, y+1/2, -z+1/2' 
 'x+1/2, -y+1/2, -z' 
 '-x, -y, -z' 
 'x-1/2, y, -z-1/2' 
 'x, -y-1/2, z-1/2' 
 '-x-1/2, y-1/2, z' 
 
_cell_length_a     7.8631 
_cell_length_b    20.0583 
_cell_length_c    20.7259 
_cell_angle_alpha  90.000 
_cell_angle_beta   90.000 
_cell_angle_gamma  90.000 
 
_shelx_F_squared_multiplier     1.000 
 
loop_ 
 _refln_index_h 
 _refln_index_k 
 _refln_index_l 
 _refln_F_squared_calc 
 _refln_F_squared_meas 
 _refln_F_squared_sigma 
 _refln_observed_status 
   2   0   0     8542.60     8331.79    284.49 o 
   4   0   0    53522.64    54976.31   1269.09 o 
   6   0   0     4404.58     4379.54    131.48 o 
   8   0   0      505.85      497.10     81.66 o 
  10   0   0      342.64      254.72     92.15 o 
   2   1   0    51862.31    50744.43    952.90 o 
   4   1   0     1386.22     1202.51     40.23 o 
   6   1   0     5074.06     5121.88    105.34 o 
   8   1   0     7863.49     7717.47    221.11 o 
  10   1   0     1955.29     2048.85    114.57 o 
   0   2   0    16555.78    17089.87    403.67 o 
   2   2   0    11815.38    12580.73    186.90 o 
   4   2   0       64.91       68.72     19.53 o 
   6   2   0      114.91       71.09     20.91 o 
   8   2   0        0.03      -42.15     27.21 o 
  10   2   0        9.60       53.48     62.56 o 
   2   3   0     1465.28     1443.95     39.78 o 
   4   3   0     2023.59     1816.45     65.18 o 
   6   3   0     4127.49     3970.41     88.33 o 
   8   3   0     7039.44     6962.40    144.13 o 
  10   3   0     2691.02     2626.63    124.95 o 
   0   4   0    38924.82    38041.97    886.87 o 
   2   4   0    50808.89    47691.10    766.21 o 
   4   4   0    10531.96    10446.12    183.05 o 
   6   4   0     9780.99     9585.84    177.54 o 
   8   4   0       54.06       70.88     30.23 o 
  10   4   0      493.27      308.08     92.42 o 
   2   5   0    12515.16    13224.65    252.85 o 
   4   5   0     4974.85     6141.63    115.43 o 
   6   5   0     9560.66     9373.63    174.65 o 
   8   5   0     9110.87     8852.04    175.63 o 
  10   5   0     7218.65     7111.03    224.45 o 
   0   6   0      501.12      393.56     20.02 o 
   2   6   0     3106.66     3262.36     64.19 o 
   4   6   0    15631.04    16762.61    284.42 o 
   6   6   0     3144.59     3296.88     79.75 o 
   8   6   0       10.99       12.69     29.53 o 
  10   6   0       26.01       53.24     56.70 o 
   2   7   0     1535.34     1448.46     59.38 o 
   4   7   0    13645.92    14074.87    242.59 o 
   6   7   0    20621.30    20500.54    352.63 o 
   8   7   0     6644.02     6653.01    175.67 o 
  10   7   0      154.38      348.38     99.69 o 
   0   8   0    71628.36    71060.67   1334.89 o 
   2   8   0    26775.11    26358.18    386.44 o 
   4   8   0    10267.47     9967.39    207.49 o 
   6   8   0     4627.29     4451.52    116.79 o 
   8   8   0     6866.42     6876.42    147.45 o 
  10   8   0      122.31       32.96     85.38 o 
   2   9   0      920.81      939.36     30.61 o 
   4   9   0     9178.52     9190.40    194.43 o 
   6   9   0     6617.78     6615.24    157.77 o 
   8   9   0     5096.49     4994.64    139.32 o 
  10   9   0      226.29      298.24    102.09 o 
   0  10   0     1038.74     1046.83     53.66 o 
   2  10   0       57.01       61.12     14.52 o 
   4  10   0        2.28       -1.81     21.93 o 
   6  10   0     3676.31     3584.91    102.68 o 
   8  10   0      606.35      618.77     69.17 o 
  10  10   0     2073.78     2243.98    186.21 o 
   2  11   0     4872.37     5230.24     90.55 o 
   4  11   0     6510.66     6545.01    149.40 o 
   6  11   0    12424.92    12470.30    266.39 o 
   8  11   0     1351.88     1526.61    148.68 o 
  10  11   0     3722.75     4091.72    238.32 o 
   0  12   0    36517.25    35904.16    839.92 o 
   2  12   0    24470.83    22914.21    343.51 o 
   4  12   0    20120.49    19527.53    334.89 o 
   6  12   0     8737.10     8626.91    198.63 o 
   8  12   0       17.84       30.42     79.80 o 
  10  12   0      226.41      204.29    108.18 o 
   2  13   0     2039.24     2072.12     55.18 o 
   4  13   0     3846.59     3996.41    122.29 o 
   6  13   0    13645.00    13298.42    285.45 o 
   8  13   0      990.46     1072.20    124.55 o 
   0  14   0       34.57       55.98     26.18 o 
   2  14   0        0.33       -3.76     17.88 o 
   4  14   0      551.92      574.67     37.13 o 
   6  14   0      131.55      145.59     38.69 o 
   8  14   0      390.32      477.79    103.55 o 
   2  15   0     5324.82     5211.84    107.87 o 
   4  15   0     6293.26     6082.13    127.26 o 
   6  15   0     4050.11     3885.60    100.63 o 
   8  15   0     5868.25     6232.26    303.46 o 
   0  16   0    28398.64    26702.92    640.19 o 
   2  16   0    10171.70     9770.36    182.80 o 
   4  16   0     8609.08     8343.95    213.95 o 
   6  16   0     2264.60     2295.88     87.55 o 
   8  16   0      346.43      169.13     90.51 o 
   2  17   0     3236.47     3134.16     85.00 o 
   4  17   0     5288.29     5238.47    134.71 o 
   6  17   0     3704.77     3657.30    114.26 o 
   8  17   0     2057.24     1902.85    175.21 o 
   0  18   0      886.06      874.38    102.16 o 
   2  18   0      918.51      847.54     43.53 o 
   4  18   0        0.45       23.13     34.82 o 
   6  18   0      161.48      115.07     44.39 o 
   8  18   0      160.63      225.92    100.13 o 
   2  19   0     1850.28     1907.63     63.64 o 
   4  19   0     2501.91     2637.37     95.76 o 
   6  19   0     2274.86     2405.16    170.29 o 
   8  19   0     1266.08     1377.71    155.19 o 
   0  20   0     8428.34     8405.47    236.29 o 
   2  20   0     5522.90     5344.98    120.62 o 
   4  20   0      894.25     1082.84    129.28 o 
   6  20   0     2461.93     2765.35    186.99 o 
   2  21   0     4587.50     4682.41    109.84 o 
   4  21   0      157.72      111.34     59.29 o 
   6  21   0     4094.24     4043.31    238.24 o 
   0  22   0     2028.03     1928.64    206.08 o 
   2  22   0      113.69      110.23     33.00 o 
   4  22   0      919.11      901.49     79.83 o 
   6  22   0      241.15       85.47     98.63 o 
   2  23   0     1080.21     1217.01     88.34 o 
   4  23   0      722.97      744.07     96.31 o 
   6  23   0     4167.20     4263.52    252.50 o 
   0  24   0     6050.62     6131.23    279.17 o 
   2  24   0     1598.51     1666.93    101.61 o 
   4  24   0     4099.30     4441.93    246.13 o 
   2  25   0      942.62      978.21    281.32 o 
   4  25   0      202.12       -8.85     92.17 o 
   0  26   0     1386.20     1269.08    136.28 o 
   2  26   0     1119.78     1107.83     92.88 o 
   4  26   0       40.19       46.06     97.34 o 
   2  27   0       82.49      103.00     67.45 o 
   0  28   0     3105.85     2846.83    199.52 o 
   1   1   1     2649.69     2650.35     47.62 o 
   2   1   1     1534.37     1687.18     32.26 o 
   3   1   1     9362.94     9657.21    135.79 o 
   4   1   1       44.58       54.85     12.65 o 
   5   1   1     8803.14     8447.71    116.61 o 
   6   1   1      499.43      507.24     21.69 o 
   7   1   1     9315.53     9408.51    125.60 o 
   8   1   1       94.58      112.72     27.78 o 
   9   1   1     5315.19     5370.74    135.44 o 
  10   1   1       53.03       59.67     38.88 o 
  11   1   1     1588.27     1800.26     81.24 o 
   0   2   1     2784.62     2855.92     50.64 o 
   1   2   1    16907.00    16979.01    184.67 o 
   2   2   1    61535.92    61547.82    750.79 o 
   3   2   1    22795.04    22645.69    281.72 o 
   4   2   1     3527.87     3724.32     61.80 o 
   5   2   1     5424.09     5035.63     75.83 o 
   6   2   1       20.94       59.22     14.39 o 
   7   2   1       92.17       90.45     16.99 o 
   8   2   1       73.75       71.71     24.38 o 
   9   2   1       75.32       70.50     35.44 o 
  10   2   1       33.17        7.83     39.82 o 
  11   2   1     1216.45     1577.53     89.48 o 
   1   3   1     1669.28     1735.53     27.32 o 
   2   3   1    56956.15    56214.07    719.47 o 
   3   3   1    10790.08    11434.50    129.58 o 
   4   3   1     3039.08     3320.72     52.76 o 
   5   3   1    12165.95    12170.08    175.80 o 
   6   3   1        7.14        5.84     13.12 o 
   7   3   1     2132.63     2253.07     56.75 o 
   8   3   1      258.24      246.61     25.98 o 
   9   3   1     3733.46     3817.54    100.75 o 
  10   3   1      593.02      581.33     51.13 o 
   0   4   1      952.05      941.58     20.25 o 
   1   4   1      307.15      282.99      8.43 o 
   2   4   1      615.01      662.68     13.74 o 
   3   4   1     3708.33     4246.77     51.02 o 
   4   4   1    11982.28    13074.81    158.75 o 
   5   4   1     1136.19     1148.88     28.71 o 
   6   4   1      105.06      166.32     17.86 o 
   7   4   1      205.60      269.15     21.55 o 
   8   4   1        1.76      -14.95     21.67 o 
   9   4   1       77.60       63.01     35.47 o 
  10   4   1       31.60        5.89     38.98 o 
   1   5   1     6412.30     6430.92     59.32 o 
   2   5   1      247.32      288.95     10.33 o 
   3   5   1     4990.34     5114.10     63.25 o 
   4   5   1     3994.12     4285.17     74.79 o 
   5   5   1    15045.03    14896.92    182.24 o 
   6   5   1      249.14      301.11     20.08 o 
   7   5   1     5053.17     5169.80    103.55 o 
   8   5   1      524.23      553.22     36.54 o 
   9   5   1     4506.99     4408.90    119.31 o 
  10   5   1     1060.10      925.04     70.56 o 
   0   6   1     7123.79     7204.38    102.85 o 
   1   6   1    49781.23    49067.39    424.68 o 
   2   6   1       34.37       20.73      6.50 o 
   3   6   1    16435.58    16191.30    180.65 o 
   4   6   1      187.20      256.42     23.00 o 
   5   6   1    11039.38    11162.26    141.16 o 
   6   6   1      678.97      708.39     30.83 o 
   7   6   1       87.96       60.72     19.73 o 
   8   6   1      100.68       88.02     23.89 o 
   9   6   1       90.52      182.87     49.39 o 
  10   6   1      608.83      578.36     63.07 o 
   1   7   1     1899.94     1849.76     22.71 o 
   2   7   1      275.32      296.72     10.97 o 
   3   7   1      254.17      232.94     11.38 o 
   4   7   1       89.54      128.06     13.66 o 
   5   7   1     8616.43     8478.96    111.78 o 
   6   7   1      244.78      274.32     20.38 o 
   7   7   1     6833.53     6738.60     98.35 o 
   8   7   1      296.33      313.21     29.09 o 
   9   7   1     1854.90     2094.52     68.67 o 
  10   7   1      139.35      187.18     52.29 o 
   0   8   1      438.64      470.11     18.43 o 
   1   8   1     1737.03     1810.99     25.34 o 
   2   8   1      185.19      244.99     12.55 o 
   3   8   1      637.20      795.55     22.74 o 
   4   8   1       11.02        1.98     14.18 o 
   5   8   1      170.39      176.40     20.30 o 
   6   8   1     4720.84     4683.09     78.65 o 
   7   8   1        3.89        1.03     18.71 o 
   8   8   1      381.19      396.37     31.31 o 
   9   8   1      156.23       94.04     39.58 o 
  10   8   1      287.92      298.53     72.13 o 
   1   9   1        5.99       11.20      7.65 o 
   2   9   1     1160.80     1063.61     20.69 o 
   3   9   1     3732.78     3396.25     62.10 o 
   4   9   1      661.18      751.39     28.47 o 
   5   9   1     3344.30     3359.57     71.49 o 
   6   9   1      222.42      203.35     24.16 o 
   7   9   1     2299.29     2366.28     60.06 o 
   8   9   1     1082.34      913.24     48.62 o 
   9   9   1     4252.69     4568.73    170.98 o 
  10   9   1      156.12      229.43     86.76 o 
   0  10   1     1495.50     1439.83     38.66 o 
   1  10   1    23818.57    22810.60    269.74 o 
   2  10   1     1672.85     1605.71     27.01 o 
   3  10   1    21803.06    21267.81    251.11 o 
   4  10   1      393.21      351.65     19.93 o 
   5  10   1     4183.86     4005.81     89.62 o 
   6  10   1      121.03       62.72     23.70 o 
   7  10   1     1276.33     1331.24     48.58 o 
   8  10   1     5442.86     5169.75    110.83 o 
   9  10   1      181.83      276.95     66.48 o 
  10  10   1     1146.23     1045.08     99.55 o 
   1  11   1       32.88       44.34     10.23 o 
   2  11   1      368.72      349.42     14.14 o 
   3  11   1     7839.96     7636.55     93.86 o 
   4  11   1        8.24      -20.03     13.72 o 
   5  11   1     4951.43     4584.68     83.48 o 
   6  11   1     1515.23     1548.65     49.04 o 
   7  11   1     5951.62     5839.37    106.63 o 
   8  11   1      229.11      199.92     35.33 o 
   9  11   1     2209.49     2164.76    125.39 o 
  10  11   1     1496.68     1280.00    109.07 o 
   0  12   1       63.62       65.04     16.08 o 
   1  12   1        0.28        6.73     10.28 o 
   2  12   1       42.06       34.94     10.15 o 
   3  12   1      470.18      430.39     23.69 o 
   4  12   1      998.98      921.77     28.58 o 
   5  12   1       51.57       34.47     22.69 o 
   6  12   1      541.10      566.18     34.15 o 
   7  12   1       38.88       31.84     25.72 o 
   8  12   1       36.87       43.85     36.99 o 
   9  12   1      379.58      338.82     70.76 o 
  10  12   1        0.02        8.48     67.50 o 
   1  13   1       22.43        8.86      9.81 o 
   2  13   1      298.12      324.41     15.58 o 
   3  13   1     5680.43     5363.02     90.15 o 
   4  13   1     5295.32     5172.91     77.04 o 
   5  13   1     1281.67     1349.27     41.28 o 
   6  13   1     1117.57     1190.36     45.64 o 
   7  13   1     5443.16     5656.00    107.11 o 
   8  13   1      243.36      184.38     48.23 o 
   9  13   1     1692.16     1641.70    195.16 o 
   0  14   1     1829.89     1742.63    101.67 o 
   1  14   1    14957.80    14158.57    164.35 o 
   2  14   1     2511.76     2368.77     43.27 o 
   3  14   1     7472.77     7210.40     99.51 o 
   4  14   1      956.86      985.95     43.03 o 
   5  14   1      828.94      855.76     32.03 o 
   6  14   1      504.80      475.23     34.17 o 
   7  14   1      659.68      652.88     44.18 o 
   8  14   1       21.35       47.17     57.99 o 
   9  14   1      277.47      451.51     80.46 o 
   1  15   1     1137.05     1077.27     29.47 o 
   2  15   1      408.18      395.63     20.52 o 
   3  15   1     2852.26     2870.21     55.36 o 
   4  15   1     1410.98     1353.95     55.70 o 
   5  15   1     3745.61     3685.01     70.57 o 
   6  15   1       78.59       83.01     23.05 o 
   7  15   1     2363.50     2330.36     95.83 o 
   8  15   1      111.53       84.04     59.71 o 
   9  15   1     2565.83     2764.33    221.50 o 
   0  16   1      236.55      218.41     24.99 o 
   1  16   1       14.87       -2.10     13.98 o 
   2  16   1     4363.05     4176.66     66.24 o 
   3  16   1      813.98      856.23     32.02 o 
   4  16   1      326.13      369.22     28.83 o 
   5  16   1      222.65      238.01     24.62 o 
   6  16   1       61.51       48.24     23.84 o 
   7  16   1     1526.75     1573.30    102.82 o 
   8  16   1       22.31       30.33     61.06 o 
   9  16   1        6.74       33.18     66.50 o 
   1  17   1     1147.13     1112.54     41.39 o 
   2  17   1      370.68      354.33     22.11 o 
   3  17   1     1819.19     1859.98     74.85 o 
   4  17   1      238.82      250.22     23.76 o 
   5  17   1     4948.18     5058.98     86.69 o 
   6  17   1      509.91      544.26     41.08 o 
   7  17   1     4273.66     4533.47    137.18 o 
   8  17   1       49.61      106.99     64.74 o 
   0  18   1     6453.90     6441.03    130.97 o 
   1  18   1     9281.54     9018.07    122.18 o 
   2  18   1      783.61      751.53     34.98 o 
   3  18   1     6176.18     6244.66     99.91 o 
   4  18   1       34.75       51.59     24.73 o 
   5  18   1     2860.42     2826.88     63.80 o 
   6  18   1      132.31       91.51     37.33 o 
   7  18   1      105.40      143.24     64.11 o 
   8  18   1      341.92      369.80     77.57 o 
   1  19   1     1498.49     1504.54     39.43 o 
   2  19   1        3.53       24.21     18.06 o 
   3  19   1       50.66       22.86     21.23 o 
   4  19   1      168.13      196.50     38.86 o 
   5  19   1     2278.81     2315.90     63.58 o 
   6  19   1      338.30      340.67     45.47 o 
   7  19   1     1709.24     1703.67    117.40 o 
   8  19   1       96.19      119.96     98.44 o 
   0  20   1       51.88       43.89     27.26 o 
   1  20   1      309.34      342.62     24.32 o 
   2  20   1     1724.08     1683.01     58.23 o 
   3  20   1       39.54       51.78     25.83 o 
   4  20   1      129.23      105.14     35.36 o 
   5  20   1      145.54       96.10     43.94 o 
   6  20   1      123.53       90.18     48.39 o 
   7  20   1        3.31      -30.50     59.64 o 
   1  21   1      239.03      210.15     23.55 o 
   2  21   1      375.45      418.52     27.63 o 
   3  21   1       44.39       37.51     35.31 o 
   4  21   1      901.08      932.80     54.65 o 
   5  21   1     2189.29     2119.90     95.11 o 
   6  21   1      312.76      219.92     70.02 o 
   7  21   1     1889.18     2180.18    134.71 o 
   0  22   1       20.76       -6.60     28.69 o 
   1  22   1     7112.59     6994.32    105.16 o 
   2  22   1      703.49      778.23     36.91 o 
   3  22   1     8719.59     8937.92    181.81 o 
   4  22   1      168.17      112.40     53.53 o 
   5  22   1     1366.00     1376.16     90.03 o 
   6  22   1       17.02       32.80     61.30 o 
   1  23   1        6.03       43.15     23.92 o 
   2  23   1       59.02       85.97     30.85 o 
   3  23   1      695.54      679.46     51.82 o 
   4  23   1     2597.92     2327.39    117.41 o 
   5  23   1     1768.33     1988.51    122.46 o 
   6  23   1       25.39        1.13     63.90 o 
   0  24   1      139.55      202.00     55.53 o 
   1  24   1        9.30        1.66     29.78 o 
   2  24   1       34.22       25.98     31.87 o 
   3  24   1      241.46      221.27     44.46 o 
   4  24   1      115.52      108.94     49.93 o 
   5  24   1      137.21      292.96     93.59 o 
   1  25   1      259.01      270.39     43.52 o 
   2  25   1      128.21      111.95     41.09 o 
   3  25   1      860.94      723.84     67.58 o 
   4  25   1       31.81       54.53     64.75 o 
   5  25   1      414.75      340.98     75.77 o 
   0  26   1       33.03       52.99     59.49 o 
   1  26   1     3885.87     3740.47    158.85 o 
   2  26   1       60.48      103.94     43.96 o 
   3  26   1     2212.44     2044.04     99.37 o 
   4  26   1      198.45      246.40     74.26 o 
   1  27   1       23.65       70.59     43.43 o 
   2  27   1        1.37       38.62     50.33 o 
   3  27   1      377.67      452.04     81.84 o 
   0  28   1      485.65      555.16     81.00 o 
   1  28   1       18.90       45.45     46.85 o 
   1   0   2     3805.56     3834.92     75.53 o 
   2   0   2    12681.98    12580.00    208.88 o 
   3   0   2      430.92      562.09     24.09 o 
   4   0   2    34270.32    35325.50    670.03 o 
   5   0   2     6183.85     6002.34    132.45 o 
   6   0   2     3437.58     3273.38     75.54 o 
   7   0   2      201.61      203.99     27.62 o 
   8   0   2      788.68      859.50     99.76 o 
   9   0   2        1.01       -7.93     45.56 o 
  10   0   2       68.47      150.62     76.23 o 
  11   0   2      261.69      212.14    100.98 o 
   1   1   2       10.50        5.04      3.48 o 
   2   1   2       23.93       46.23      5.24 o 
   3   1   2      836.90      822.57     32.22 o 
   4   1   2     9120.58     8948.79    128.97 o 
   5   1   2      212.22      203.90     15.48 o 
   6   1   2     7104.48     7212.66     97.93 o 
   7   1   2     1636.61     1581.85     36.13 o 
   8   1   2     5804.15     5802.11    102.20 o 
   9   1   2      671.10      729.20     77.21 o 
  10   1   2     2029.49     1961.30     78.62 o 
  11   1   2      232.30      338.18    117.07 o 
   0   2   2     4534.48     4447.69     76.47 o 
   1   2   2      469.36      414.76     10.86 o 
   2   2   2    61417.46    60613.44    801.90 o 
   3   2   2        4.89       -3.97      6.43 o 
   4   2   2     1098.11     1091.16     32.69 o 
   5   2   2        2.15        2.11     10.98 o 
   6   2   2      218.63      208.30     16.97 o 
   7   2   2       41.07       19.34     17.04 o 
   8   2   2        5.12        2.72     25.11 o 
   9   2   2       17.95      -14.13     32.92 o 
  10   2   2      228.92      186.37     42.84 o 
  11   2   2        7.78        8.39     51.75 o 
   1   3   2     7228.90     7484.90     83.61 o 
   2   3   2    10197.89    11042.56    122.99 o 
   3   3   2    14932.40    15934.57    177.52 o 
   4   3   2    16988.09    17812.77    227.08 o 
   5   3   2     1741.87     1671.13     41.14 o 
   6   3   2     6010.23     5741.79     81.64 o 
   7   3   2     1834.31     1930.53     42.92 o 
   8   3   2     3733.76     3799.59     77.94 o 
   9   3   2     1868.32     1795.09     81.30 o 
  10   3   2     1168.06     1192.78     75.68 o 
   0   4   2    47125.76    45671.11    613.08 o 
   1   4   2    12102.12    12347.83    128.70 o 
   2   4   2    77364.82    75367.63    810.95 o 
   3   4   2     9680.34     9643.88    105.13 o 
   4   4   2    12971.15    12865.48    156.37 o 
   5   4   2      331.78      380.90     18.51 o 
   6   4   2     9328.03     8943.84    110.96 o 
   7   4   2      357.94      346.00     30.89 o 
   8   4   2        0.64       39.68     23.94 o 
   9   4   2        9.28      -27.73     41.95 o 
  10   4   2      278.45      275.22     52.57 o 
   1   5   2     4617.66     4846.53     51.43 o 
   2   5   2     9633.52     9800.65    111.24 o 
   3   5   2     1651.63     1707.28     33.71 o 
   4   5   2    24308.04    24978.53    292.67 o 
   5   5   2     2457.20     2401.00     42.31 o 
   6   5   2    13812.42    14186.63    166.75 o 
   7   5   2      208.10      247.44     24.93 o 
   8   5   2     4840.53     4672.36     82.72 o 
   9   5   2     1509.35     1505.65     59.03 o 
  10   5   2     1194.53     1213.35     75.30 o 
   0   6   2    14438.71    15074.59    205.83 o 
   1   6   2        0.89       -4.50      4.11 o 
   2   6   2     1175.92     1273.77     20.93 o 
   3   6   2      793.09      908.42     23.36 o 
   4   6   2       41.07       45.11     10.09 o 
   5   6   2       97.28      111.19     14.88 o 
   6   6   2     1044.50     1113.44     32.63 o 
   7   6   2       97.05      102.68     19.88 o 
   8   6   2       24.59       -9.78     22.76 o 
   9   6   2       48.95        3.20     31.18 o 
  10   6   2      120.88       85.26     72.12 o 
   1   7   2       24.91        9.11      4.82 o 
   2   7   2       99.87      166.52      8.36 o 
   3   7   2     1113.71     1128.38     23.64 o 
   4   7   2    10768.66    10733.67    133.47 o 
   5   7   2     1876.70     1823.88     37.83 o 
   6   7   2      172.40      110.97     17.89 o 
   7   7   2      742.28      841.60     35.23 o 
   8   7   2    11185.12    10983.76    159.80 o 
   9   7   2      436.02      465.89     48.41 o 
  10   7   2     4869.01     4817.33    144.09 o 
   0   8   2    38013.61    37161.95    544.80 o 
   1   8   2     8442.48     8383.56     92.42 o 
   2   8   2    20025.14    19599.93    216.97 o 
   3   8   2     5506.23     5830.64     82.08 o 
   4   8   2    15700.56    15049.54    194.63 o 
   5   8   2     2386.58     2462.82     58.19 o 
   6   8   2     2751.11     2646.05     54.90 o 
   7   8   2      571.12      583.49     28.62 o 
   8   8   2     4471.43     4279.46     80.41 o 
   9   8   2        6.40       -9.21     43.00 o 
  10   8   2      364.34      311.72    129.67 o 
   1   9   2      413.62      585.66     15.95 o 
   2   9   2     3822.06     3720.83     44.33 o 
   3   9   2     1318.96     1243.95     26.47 o 
   4   9   2     6168.05     5962.32     81.46 o 
   5   9   2     1397.35     1383.31     40.71 o 
   6   9   2     1964.20     1921.03     50.75 o 
   7   9   2      634.81      623.56     35.54 o 
   8   9   2     6468.50     6331.72    152.16 o 
   9   9   2     2759.29     2786.51    133.64 o 
  10   9   2      915.33      918.30     93.06 o 
   0  10   2      173.43      269.86     18.31 o 
   1  10   2       11.46        9.89      7.79 o 
   2  10   2      766.44      824.52     22.52 o 
   3  10   2       30.62       47.52     11.16 o 
   4  10   2       44.07       62.24     14.50 o 
   5  10   2      534.41      545.98     28.88 o 
   6  10   2     1427.26     1493.28     47.91 o 
   7  10   2      663.00      632.23     49.76 o 
   8  10   2      898.92      888.54     50.43 o 
   9  10   2      176.49      226.16    116.37 o 
  10  10   2       11.62       -9.25     65.09 o 
   1  11   2      422.51      479.64     24.72 o 
   2  11   2     5336.51     5716.92     65.13 o 
   3  11   2       23.70       19.15     10.84 o 
   4  11   2     3738.16     3471.00     60.10 o 
   5  11   2     2041.82     2043.61     64.94 o 
   6  11   2     8303.49     8071.56    132.15 o 
   7  11   2      352.77      389.94     48.98 o 
   8  11   2     3313.96     3493.65    120.43 o 
   9  11   2      102.91      173.68     64.51 o 
  10  11   2     2319.93     2690.37    143.03 o 
   0  12   2    34721.65    34495.00    571.46 o 
   1  12   2     2788.09     2559.38     43.40 o 
   2  12   2    23331.38    22822.78    241.53 o 
   3  12   2     5253.03     5061.24     67.87 o 
   4  12   2     6059.83     5924.62     89.08 o 
   5  12   2     1416.82     1364.74     44.04 o 
   6  12   2      539.42      584.12     49.71 o 
   7  12   2      112.37       95.67     30.72 o 
   8  12   2        9.83       63.22     37.04 o 
   9  12   2        3.79      -33.31     58.18 o 
   1  13   2     1270.08     1250.10     26.35 o 
   2  13   2     3437.87     3359.75     49.08 o 
   3  13   2      115.17       96.33     13.60 o 
   4  13   2     1738.60     1770.24     40.04 o 
   5  13   2     2801.22     2708.48     58.91 o 
   6  13   2     5150.58     4932.36     93.78 o 
   7  13   2     1009.38     1031.65     59.19 o 
   8  13   2     1390.00     1422.60    125.77 o 
   9  13   2       44.17       25.82     63.64 o 
   0  14   2     1973.99     1876.28     51.60 o 
   1  14   2       28.34       30.38     11.14 o 
   2  14   2       71.22       42.74     11.99 o 
   3  14   2      244.66      242.88     23.08 o 
   4  14   2     3016.68     2865.39     62.67 o 
   5  14   2        9.43      -14.44     17.93 o 
   6  14   2      167.38      164.11     25.09 o 
   7  14   2        0.55        7.85     33.20 o 
   8  14   2       73.72       91.90     47.42 o 
   9  14   2       15.57       74.18     67.24 o 
   1  15   2      145.79      182.79     14.46 o 
   2  15   2     1967.08     1935.50     40.00 o 
   3  15   2      699.79      715.90     27.58 o 
   4  15   2     4116.01     4141.41     68.49 o 
   5  15   2      866.87      854.79     35.56 o 
   6  15   2      310.20      317.02     29.62 o 
   7  15   2      493.73      557.19     56.90 o 
   8  15   2     3034.76     3109.39    112.92 o 
   9  15   2      528.49      468.27     87.45 o 
   0  16   2    11816.08    11271.64    205.30 o 
   1  16   2      428.10      383.30     22.26 o 
   2  16   2    21790.43    20752.22    253.66 o 
   3  16   2     2997.90     2958.49     57.79 o 
   4  16   2     7197.17     6975.84    101.32 o 
   5  16   2       21.14       15.46     20.46 o 
   6  16   2     1226.23     1160.35     56.90 o 
   7  16   2       35.03       19.81     36.13 o 
   8  16   2       56.66       83.26     85.23 o 
   9  16   2       31.63      127.28     71.01 o 
   1  17   2      963.48      956.39     42.13 o 
   2  17   2      581.94      653.33     31.23 o 
   3  17   2       31.07       30.49     19.63 o 
   4  17   2      549.10      515.01     28.00 o 
   5  17   2     1509.32     1555.95     45.13 o 
   6  17   2     1854.35     1712.42     70.52 o 
   7  17   2      154.25      151.29     49.41 o 
   8  17   2     1802.47     1818.56    185.17 o 
   0  18   2        1.14        5.33     22.47 o 
   1  18   2     1353.67     1338.30     35.92 o 
   2  18   2     1965.04     1824.12     59.40 o 
   3  18   2      168.60      189.10     30.10 o 
   4  18   2       51.84       36.85     22.28 o 
   5  18   2       19.26       14.47     27.01 o 
   6  18   2      182.58      164.11     39.55 o 
   7  18   2       85.30       23.39     39.79 o 
   8  18   2       48.09       65.71     65.14 o 
   1  19   2     1169.65     1121.90     35.09 o 
   2  19   2      699.69      784.95     30.97 o 
   3  19   2      252.00      265.12     28.49 o 
   4  19   2      963.72     1027.78     44.84 o 
   5  19   2      315.46      252.86     39.59 o 
   6  19   2     3138.93     3292.04     98.37 o 
   7  19   2      252.62      341.06     56.47 o 
   8  19   2      928.74      692.30    124.23 o 
   0  20   2     2590.50     2638.46     75.37 o 
   1  20   2     3665.61     3589.41     64.03 o 
   2  20   2    20332.20    20063.47    251.01 o 
   3  20   2     1055.45     1063.66     44.41 o 
   4  20   2     1780.29     1754.28     96.19 o 
   5  20   2      376.60      355.51     51.24 o 
   6  20   2      309.74      254.37     48.17 o 
   7  20   2      545.38      501.34    143.37 o 
   1  21   2        3.24       11.33     19.77 o 
   2  21   2       19.77       33.32     21.07 o 
   3  21   2     1215.77     1212.64     53.21 o 
   4  21   2     1536.85     1532.54    126.22 o 
   5  21   2       19.63       28.38     67.75 o 
   6  21   2     1242.88     1252.70     68.90 o 
   7  21   2      395.90      400.64     78.44 o 
   0  22   2       27.82       15.65     30.19 o 
   1  22   2        1.80        4.21     21.23 o 
   2  22   2       56.52       41.99     26.76 o 
   3  22   2      199.98      221.12     39.42 o 
   4  22   2        2.26       16.48     59.87 o 
   5  22   2      234.21      273.99     55.13 o 
   6  22   2       14.01       89.74     66.46 o 
   1  23   2      102.69      125.49     25.61 o 
   2  23   2      284.72      329.41     36.66 o 
   3  23   2       93.98      118.26     46.67 o 
   4  23   2     2656.56     2705.09    104.89 o 
   5  23   2       80.81       77.92     50.76 o 
   6  23   2     1283.69     1292.37    107.86 o 
   0  24   2     6401.23     6511.98    204.99 o 
   1  24   2     2557.04     2532.27     72.49 o 
   2  24   2     1630.43     1657.42     78.73 o 
   3  24   2      574.20      585.43     64.50 o 
   4  24   2     3096.13     3054.30    238.12 o 
   5  24   2       92.13       92.42     69.02 o 
   1  25   2      161.87      200.45     42.90 o 
   2  25   2       42.58       40.06     39.28 o 
   3  25   2      192.36      290.55     55.41 o 
   4  25   2      424.11      316.22     59.62 o 
   5  25   2       12.22      -33.64     65.33 o 
   0  26   2      207.35      171.25     99.03 o 
   1  26   2       92.84      104.27     42.84 o 
   2  26   2       26.18      106.17     51.82 o 
   3  26   2      157.11      216.94     57.56 o 
   4  26   2        5.26       28.28     68.72 o 
   1  27   2       83.81       79.36     45.15 o 
   2  27   2      261.77      280.58     60.85 o 
   3  27   2      161.06      221.79     59.50 o 
   0  28   2      793.18      879.46     91.92 o 
   1  28   2      110.82       45.71     55.10 o 
   1   1   3     9053.43     9857.16    132.82 o 
   2   1   3     2356.31     2441.19     32.71 o 
   3   1   3    15095.61    15840.08    175.37 o 
   4   1   3    13357.22    14201.73    182.09 o 
   5   1   3     6289.86     6087.95     82.13 o 
   6   1   3     1842.18     1855.63     39.24 o 
   7   1   3     2883.45     2995.23     57.53 o 
   8   1   3     1489.78     1588.50     49.40 o 
   9   1   3     5631.98     5753.97    130.81 o 
  10   1   3      264.89      255.58     43.83 o 
   0   2   3    44457.06    44175.64    991.36 o 
   1   2   3    21585.43    21184.13    309.26 o 
   2   2   3     3159.46     3032.88     37.46 o 
   3   2   3    18115.93    18277.74    201.55 o 
   4   2   3    10655.46    10804.56    132.63 o 
   5   2   3     2065.98     1805.79     34.22 o 
   6   2   3     2438.93     2367.18     43.57 o 
   7   2   3      516.40      524.28     29.26 o 
   8   2   3        0.36        4.10     22.83 o 
   9   2   3      168.80      141.59     32.77 o 
  10   2   3       24.55       11.44     45.01 o 
   1   3   3       20.25       29.38      3.67 o 
   2   3   3     8842.05     9133.99    109.74 o 
   3   3   3     8029.12     8359.83     96.65 o 
   4   3   3     3204.31     3251.93     45.17 o 
   5   3   3     3541.33     3428.34     52.69 o 
   6   3   3     6843.59     6730.91     92.70 o 
   7   3   3     3341.63     3328.40     67.54 o 
   8   3   3     3287.11     3299.86     71.37 o 
   9   3   3     3423.19     3549.99     85.64 o 
  10   3   3      495.78      484.39     58.28 o 
   0   4   3    38832.34    38947.75    517.77 o 
   1   4   3     1194.99     1242.85     17.46 o 
   2   4   3     1473.83     1662.11     24.03 o 
   3   4   3     2671.98     2934.80     39.95 o 
   4   4   3     1632.78     1890.17     34.99 o 
   5   4   3       99.19      108.42     13.06 o 
   6   4   3       64.54       46.93     13.87 o 
   7   4   3      604.85      604.99     29.29 o 
   8   4   3       57.34       50.52     24.72 o 
   9   4   3       16.72       27.28     28.12 o 
  10   4   3        0.22      -60.47     43.16 o 
   1   5   3      322.54      260.56      7.51 o 
   2   5   3     2661.65     2720.47     36.00 o 
   3   5   3     2910.24     2903.66     37.54 o 
   4   5   3      687.05      896.87     22.13 o 
   5   5   3     3761.38     3509.21     55.19 o 
   6   5   3     4433.69     4315.72     66.94 o 
   7   5   3     2233.06     2334.37     51.08 o 
   8   5   3     2490.81     2493.35     61.82 o 
   9   5   3     1393.52     1546.07     61.42 o 
  10   5   3      502.76      594.24     62.30 o 
   0   6   3     8844.23     8712.36    133.68 o 
   1   6   3    27373.88    27110.24    245.81 o 
   2   6   3     4930.14     4627.18     53.48 o 
   3   6   3    20056.40    20436.81    239.19 o 
   4   6   3     6107.50     5956.67     70.74 o 
   5   6   3     1310.89     1238.31     33.84 o 
   6   6   3     7995.31     7784.31    135.02 o 
   7   6   3       43.66       25.16     19.56 o 
   8   6   3       76.33       30.00     28.07 o 
   9   6   3        3.92      -23.70     30.94 o 
  10   6   3      330.34      301.71     56.94 o 
   1   7   3       67.81       26.55      5.44 o 
   2   7   3     7251.77     7744.73     85.14 o 
   3   7   3     1238.19     1101.70     33.60 o 
   4   7   3     1715.63     1566.86     30.82 o 
   5   7   3     3682.88     3686.21     77.53 o 
   6   7   3     6869.82     7066.71     98.89 o 
   7   7   3       94.34      115.38     21.57 o 
   8   7   3      649.31      655.98     34.65 o 
   9   7   3     2696.30     2781.63    117.97 o 
  10   7   3      796.23      858.08     70.83 o 
   0   8   3     1724.31     1911.98     43.49 o 
   1   8   3      952.87      913.48     16.44 o 
   2   8   3     3952.69     4501.13     56.12 o 
   3   8   3       67.72       68.98      9.93 o 
   4   8   3      402.28      408.27     17.28 o 
   5   8   3       23.73       45.52     17.32 o 
   6   8   3      229.64      292.82     24.02 o 
   7   8   3      314.25      331.03     26.77 o 
   8   8   3      376.30      375.12     33.32 o 
   9   8   3      178.78      200.71     48.15 o 
  10   8   3      161.40      116.08     66.70 o 
   1   9   3     3071.56     3453.07     41.35 o 
   2   9   3      817.35      772.46     16.82 o 
   3   9   3     2843.48     2837.79     43.91 o 
   4   9   3     5723.66     5621.53     77.64 o 
   5   9   3     5117.63     4868.75     78.11 o 
   6   9   3     2620.39     2584.17     62.80 o 
   7   9   3     2985.63     2949.53     73.87 o 
   8   9   3     2398.91     2421.14     88.16 o 
   9   9   3     2149.67     2123.54     96.32 o 
  10   9   3     1208.80     1214.26    101.02 o 
   0  10   3    29178.18    30795.01    509.06 o 
   1  10   3     8168.92     7343.62     88.12 o 
   2  10   3     6640.54     6301.19     69.82 o 
   3  10   3    10648.46    10789.31    144.49 o 
   4  10   3     2932.26     2874.26     50.65 o 
   5  10   3     2428.44     2372.92     63.84 o 
   6  10   3      420.58      418.85     29.53 o 
   7  10   3       63.23       75.52     28.59 o 
   8  10   3      529.08      542.77     59.28 o 
   9  10   3      293.20      323.97     53.80 o 
  10  10   3      108.91       99.79     64.60 o 
   1  11   3       87.33       50.60      9.34 o 
   2  11   3     3069.14     3228.96     41.56 o 
   3  11   3     1344.88     1248.62     25.63 o 
   4  11   3     1466.12     1404.23     33.23 o 
   5  11   3     5633.49     5585.93     88.14 o 
   6  11   3     4135.19     4139.01     81.91 o 
   7  11   3     1747.73     1768.01     62.24 o 
   8  11   3     1354.56     1431.96     66.50 o 
   9  11   3     2282.94     2374.63    101.60 o 
  10  11   3       49.46       59.41     64.50 o 
   0  12   3     1016.80      916.48     41.16 o 
   1  12   3      859.01      870.64     25.14 o 
   2  12   3        7.04       19.79      9.58 o 
   3  12   3      433.09      462.33     19.50 o 
   4  12   3      299.55      306.03     19.41 o 
   5  12   3     1052.47     1053.75     35.84 o 
   6  12   3       53.38       40.85     22.88 o 
   7  12   3       79.11       60.75     29.61 o 
   8  12   3      282.33      293.98     42.89 o 
   9  12   3       87.89      189.10     75.13 o 
   1  13   3       47.29       48.56     10.91 o 
   2  13   3      148.70      123.26     12.27 o 
   3  13   3     1777.68     1678.15     31.27 o 
   4  13   3       34.72       27.76     14.70 o 
   5  13   3     4684.62     4545.66     78.08 o 
   6  13   3     1168.99     1145.11     52.46 o 
   7  13   3     3087.03     3098.60     82.06 o 
   8  13   3     1652.51     1722.29     86.57 o 
   9  13   3     1577.83     1578.29    114.83 o 
   0  14   3     8782.71     8352.82    155.34 o 
   1  14   3     6112.78     5906.97     76.78 o 
   2  14   3     4454.22     4492.78     62.59 o 
   3  14   3    18326.69    18262.77    198.00 o 
   4  14   3     5595.62     5510.07     82.54 o 
   5  14   3      325.94      351.09     45.38 o 
   6  14   3      825.43      813.37     44.73 o 
   7  14   3      286.03      253.18     40.21 o 
   8  14   3      162.69      151.78     48.01 o 
   9  14   3       65.28      199.09    124.79 o 
   1  15   3      150.03      107.70     13.68 o 
   2  15   3       81.33       66.85     16.18 o 
   3  15   3      988.20      985.56     40.47 o 
   4  15   3       23.71       -6.40     17.26 o 
   5  15   3     6280.70     6131.99     92.91 o 
   6  15   3     1065.08     1103.70     51.58 o 
   7  15   3     2205.06     2270.36    107.65 o 
   8  15   3     1472.78     1358.18     81.53 o 
   9  15   3     1052.49     1154.74    116.80 o 
   0  16   3     1748.30     1751.17     74.95 o 
   1  16   3       12.95        6.52     14.57 o 
   2  16   3       33.43       35.85     15.38 o 
   3  16   3     2517.17     2554.66     53.21 o 
   4  16   3      790.21      811.76     31.72 o 
   5  16   3        4.09       -4.24     21.90 o 
   6  16   3      530.35      587.09     42.57 o 
   7  16   3       12.92       33.49     37.98 o 
   8  16   3        2.55        6.02     48.19 o 
   9  16   3        4.46       10.88     66.18 o 
   1  17   3     3159.59     2974.10     53.39 o 
   2  17   3      726.09      651.06     29.23 o 
   3  17   3      626.47      634.09     42.04 o 
   4  17   3       63.79       46.03     22.14 o 
   5  17   3     1971.09     1929.86     71.31 o 
   6  17   3     1438.40     1438.47     65.07 o 
   7  17   3     1648.49     1611.30     73.23 o 
   8  17   3      387.67      350.96     49.65 o 
   0  18   3    20141.16    19613.93    342.83 o 
   1  18   3     7064.64     6779.95    110.21 o 
   2  18   3     5164.93     4960.68     77.53 o 
   3  18   3     4135.16     3997.10     80.02 o 
   4  18   3     1314.98     1286.99     43.81 o 
   5  18   3     1606.65     1568.72     72.16 o 
   6  18   3      393.28      376.39     70.73 o 
   7  18   3      362.26      385.81     48.88 o 
   8  18   3      826.34      598.51     86.34 o 
   1  19   3      450.91      499.63     25.96 o 
   2  19   3     2161.27     2235.69     48.26 o 
   3  19   3      593.42      498.07     33.83 o 
   4  19   3      179.49      192.76     32.97 o 
   5  19   3     1149.94     1094.99     73.24 o 
   6  19   3     2186.74     2383.43     88.43 o 
   7  19   3      419.63      528.37     85.35 o 
   8  19   3      279.73      376.31     81.35 o 
   0  20   3      260.92      281.24     55.12 o 
   1  20   3       97.96       77.87     19.72 o 
   2  20   3        4.53      -11.96     18.91 o 
   3  20   3     2441.25     2285.71     61.15 o 
   4  20   3        1.30      -51.10     37.47 o 
   5  20   3      135.47      102.37     46.97 o 
   6  20   3        5.05        4.68     40.02 o 
   7  20   3        5.81       14.68     52.34 o 
   1  21   3     1169.50     1093.68     37.49 o 
   2  21   3       86.33       80.98     24.62 o 
   3  21   3     1491.28     1449.47     65.81 o 
   4  21   3      469.01      369.93     51.36 o 
   5  21   3      519.27      443.22     56.39 o 
   6  21   3      595.12      647.36     56.29 o 
   7  21   3     1452.06     1407.89     88.78 o 
   0  22   3      554.62      549.64     42.25 o 
   1  22   3     4201.58     4074.18    106.24 o 
   2  22   3     2502.25     2481.63     65.53 o 
   3  22   3     1238.06     1228.59     71.91 o 
   4  22   3      594.55      578.12     60.65 o 
   5  22   3       39.57        6.54     65.33 o 
   6  22   3      154.89      204.77     72.28 o 
   1  23   3      395.75      393.39     36.98 o 
   2  23   3        3.21       -7.47     30.31 o 
   3  23   3     1197.57     1224.85     74.71 o 
   4  23   3       66.54       -1.92     45.34 o 
   5  23   3      278.15      334.91     59.34 o 
   6  23   3      268.05      284.93    146.48 o 
   0  24   3       70.23       42.77     99.06 o 
   1  24   3        0.20       -4.66     35.12 o 
   2  24   3       68.49       25.24     48.55 o 
   3  24   3       32.59       23.19     46.32 o 
   4  24   3       35.19       -2.35     48.43 o 
   5  24   3      183.39      203.68     58.51 o 
   1  25   3       50.54       27.99     47.26 o 
   2  25   3      429.71      403.10    104.34 o 
   3  25   3      596.02      629.14     68.84 o 
   4  25   3      148.92      128.56     53.82 o 
   5  25   3       94.62       96.73     68.21 o 
   0  26   3     2587.72     2792.66    134.06 o 
   1  26   3     2030.40     2324.86    103.05 o 
   2  26   3     1264.05     1363.92     90.88 o 
   3  26   3     1593.46     1594.70     90.80 o 
   4  26   3      728.13      688.55     72.02 o 
   1  27   3       22.56      122.43     54.12 o 
   2  27   3       73.93       71.33     52.10 o 
   3  27   3      743.09      755.74     78.72 o 
   0  28   3      225.69      334.23    108.15 o 
   1   0   4    23388.19    24255.63    558.58 o 
   2   0   4    15869.46    16175.35    237.64 o 
   3   0   4     7793.47     7614.75    107.60 o 
   4   0   4    20406.67    21410.51    412.37 o 
   5   0   4    12583.24    12430.68    250.71 o 
   6   0   4     1113.30     1068.33     42.00 o 
   7   0   4      196.30      240.71     36.25 o 
   8   0   4     1898.72     1852.47     74.00 o 
   9   0   4        2.22       -8.90     85.11 o 
  10   0   4       12.33      125.14     84.02 o 
   1   1   4     3031.42     3097.46     44.90 o 
   2   1   4       64.03       63.67      4.36 o 
   3   1   4     5616.08     5598.24     63.52 o 
   4   1   4     4233.62     4105.20     57.02 o 
   5   1   4     6421.05     6514.04     92.58 o 
   6   1   4     3597.28     3670.55     57.82 o 
   7   1   4     7581.90     7737.25    125.12 o 
   8   1   4     2430.44     2447.53     90.56 o 
   9   1   4     1585.38     1727.20     69.90 o 
  10   1   4      324.05      313.56     54.43 o 
   0   2   4     1885.38     2046.49     78.59 o 
   1   2   4     8170.09     8519.83    128.14 o 
   2   2   4      460.11      457.29     12.07 o 
   3   2   4      871.05      904.84     17.26 o 
   4   2   4     1008.22     1016.71     23.96 o 
   5   2   4      166.97      236.83     14.96 o 
   6   2   4     2793.99     2857.52     49.14 o 
   7   2   4      745.87      752.55     33.76 o 
   8   2   4       43.95       51.66     24.48 o 
   9   2   4       53.55       12.16     30.05 o 
  10   2   4       37.29       70.49     51.52 o 
   1   3   4     2368.90     2522.94     38.04 o 
   2   3   4     1497.39     1509.66     29.75 o 
   3   3   4     4353.58     4528.12     55.78 o 
   4   3   4      118.14      130.00     10.19 o 
   5   3   4     1933.53     1742.32     33.62 o 
   6   3   4     3153.64     2987.04     50.50 o 
   7   3   4     5276.59     5401.06     94.64 o 
   8   3   4     2758.55     2724.33     59.90 o 
   9   3   4     2671.12     2777.82     76.32 o 
  10   3   4     1303.27     1307.99     82.32 o 
   0   4   4    38705.24    38805.25    629.95 o 
   1   4   4    47816.25    47282.93    508.62 o 
   2   4   4    27376.25    27789.36    301.04 o 
   3   4   4    13653.20    13023.16    156.16 o 
   4   4   4     5379.89     5471.10     68.89 o 
   5   4   4     8159.01     8146.28    106.00 o 
   6   4   4     5065.58     5043.70    110.81 o 
   7   4   4      135.53      109.76     20.19 o 
   8   4   4      126.70       93.46     33.51 o 
   9   4   4      260.50      219.69     38.26 o 
  10   4   4       42.30      101.43     48.30 o 
   1   5   4     1684.65     1654.21     21.98 o 
   2   5   4      909.42      910.41     17.07 o 
   3   5   4       84.79      158.85     12.20 o 
   4   5   4      977.51     1256.53     22.69 o 
   5   5   4     5403.31     5228.86     65.56 o 
   6   5   4     6723.54     6713.49     93.76 o 
   7   5   4      782.38      793.40     32.46 o 
   8   5   4     1747.02     1713.90     55.16 o 
   9   5   4     1697.96     1793.44     69.22 o 
  10   5   4     1739.09     1719.22     89.36 o 
   0   6   4     4794.70     4895.55     72.60 o 
   1   6   4      925.34     1025.86     16.21 o 
   2   6   4       92.28      114.26      6.70 o 
   3   6   4     4376.82     4859.77     70.20 o 
   4   6   4      190.68      197.35     12.84 o 
   5   6   4       53.49       70.72     11.60 o 
   6   6   4        0.77      -15.05     14.81 o 
   7   6   4      693.25      713.68     31.94 o 
   8   6   4      116.92      116.42     30.62 o 
   9   6   4        6.75      -18.39     31.02 o 
  10   6   4       10.02        1.71     47.16 o 
   1   7   4      903.96      956.02     16.88 o 
   2   7   4     6947.96     7812.99     87.71 o 
   3   7   4     4745.32     5001.72     67.03 o 
   4   7   4     7980.78     7915.51    101.88 o 
   5   7   4     5136.69     4996.21     78.43 o 
   6   7   4     2348.48     2328.40     46.40 o 
   7   7   4      835.54      853.83     34.14 o 
   8   7   4     5162.70     4968.64    105.08 o 
   9   7   4     2783.40     2716.81     87.32 o 
  10   7   4      241.29      265.49     55.68 o 
   0   8   4    77129.67    78725.66   1147.57 o 
   1   8   4    26992.55    27287.25    269.93 o 
   2   8   4     6981.67     6687.27     75.36 o 
   3   8   4    13065.59    12984.42    157.20 o 
   4   8   4     7268.59     7004.24     92.38 o 
   5   8   4     3118.18     2969.64     62.98 o 
   6   8   4     3293.42     3298.52     96.56 o 
   7   8   4      145.43      219.80     27.16 o 
   8   8   4      134.43      161.57     38.52 o 
   9   8   4      607.10      646.58     82.85 o 
  10   8   4       56.82      109.90     63.88 o 
   1   9   4      100.58      106.50      8.34 o 
   2   9   4     2269.88     2582.50     34.97 o 
   3   9   4     1567.86     1542.94     28.05 o 
   4   9   4     1418.76     1406.53     30.49 o 
   5   9   4      688.99      658.68     27.62 o 
   6   9   4     2055.34     2090.10     52.79 o 
   7   9   4     5174.07     5247.15    107.26 o 
   8   9   4     3885.02     3669.84     89.72 o 
   9   9   4      300.43      347.59     54.09 o 
  10   9   4      392.80      446.90     78.02 o 
   0  10   4     5952.23     6829.47    125.05 o 
   1  10   4       28.49       41.66      8.65 o 
   2  10   4      159.00      200.03     10.46 o 
   3  10   4      135.02      188.06     12.42 o 
   4  10   4        2.13       10.59     14.24 o 
   5  10   4      112.07      118.34     19.02 o 
   6  10   4      502.04      545.92     35.21 o 
   7  10   4       32.18       50.38     27.66 o 
   8  10   4      129.01      126.40     33.18 o 
   9  10   4       48.16       42.40     47.75 o 
  10  10   4      217.05      202.69     72.86 o 
   1  11   4     3406.37     3604.01     49.85 o 
   2  11   4     1941.28     1798.68     31.39 o 
   3  11   4      126.96       88.28     11.79 o 
   4  11   4     1082.08     1110.42     35.21 o 
   5  11   4     1800.60     1647.97     42.07 o 
   6  11   4     4924.43     4786.84     98.72 o 
   7  11   4     4810.76     4827.43    129.93 o 
   8  11   4      871.48      988.81     57.81 o 
   9  11   4     2807.48     2712.59    105.51 o 
  10  11   4     1656.69     2024.91    129.75 o 
   0  12   4    11417.54    10937.22    193.70 o 
   1  12   4    13930.54    13315.56    154.09 o 
   2  12   4     7477.98     6779.30     84.65 o 
   3  12   4     2682.12     2437.82     48.24 o 
   4  12   4     4263.47     4098.68     63.55 o 
   5  12   4     3193.02     3062.21     54.90 o 
   6  12   4     2740.06     2615.80     70.45 o 
   7  12   4      271.63      342.88     36.47 o 
   8  12   4      295.18      333.91     44.67 o 
   9  12   4       12.82       72.99     48.36 o 
   1  13   4     2360.03     2380.40     38.82 o 
   2  13   4     2514.02     2610.82     39.67 o 
   3  13   4     2515.13     2578.19     40.53 o 
   4  13   4      423.25      491.65     24.09 o 
   5  13   4     1860.23     1782.00     51.05 o 
   6  13   4     2561.26     2436.20     68.24 o 
   7  13   4     3526.73     3647.14     89.96 o 
   8  13   4      630.01      619.39     61.00 o 
   9  13   4     1499.02     1355.27     83.60 o 
   0  14   4       68.78       37.73     18.97 o 
   1  14   4       25.19        3.23     11.35 o 
   2  14   4       56.15       58.49     12.93 o 
   3  14   4      692.54      765.79     39.74 o 
   4  14   4      538.65      581.08     42.87 o 
   5  14   4       20.23       46.08     22.50 o 
   6  14   4       37.61       25.72     27.77 o 
   7  14   4        0.99      -18.53     34.00 o 
   8  14   4       17.09        7.16     44.70 o 
   9  14   4        0.56       99.66     53.88 o 
   1  15   4      330.24      369.29     18.16 o 
   2  15   4     1430.42     1491.62     32.34 o 
   3  15   4     7206.62     6975.08     97.24 o 
   4  15   4     2392.39     2449.79     49.67 o 
   5  15   4     2767.65     2742.68     65.62 o 
   6  15   4     2571.47     2454.67     71.37 o 
   7  15   4     2392.61     2299.94     93.12 o 
   8  15   4     1301.72     1219.00     79.00 o 
   9  15   4      857.87     1009.34    135.19 o 
   0  16   4    16074.86    15765.03    245.92 o 
   1  16   4    13091.76    12702.37    151.44 o 
   2  16   4     1340.11     1318.85     34.33 o 
   3  16   4     6372.42     6358.55     91.66 o 
   4  16   4     5222.10     4978.50    100.43 o 
   5  16   4     1643.82     1631.17     53.07 o 
   6  16   4     1004.23     1005.49     50.41 o 
   7  16   4      268.20      324.33     77.64 o 
   8  16   4        6.52        1.27     69.84 o 
   1  17   4     1701.95     1668.85     39.65 o 
   2  17   4     1049.43     1162.19     34.21 o 
   3  17   4      169.65      186.40     24.71 o 
   4  17   4      494.12      502.17     36.60 o 
   5  17   4     1233.52     1237.83     48.79 o 
   6  17   4     1634.02     1474.81     66.75 o 
   7  17   4     1853.83     1883.33    111.04 o 
   8  17   4     1243.31     1224.26     86.33 o 
   0  18   4        9.38       64.01     24.25 o 
   1  18   4     1150.00     1171.75     34.81 o 
   2  18   4     1101.75     1093.51     45.80 o 
   3  18   4      289.90      337.35     29.50 o 
   4  18   4      298.19      299.54     30.69 o 
   5  18   4       28.64       19.95     30.56 o 
   6  18   4       40.67       58.38     38.82 o 
   7  18   4      253.28      143.47     57.34 o 
   8  18   4      271.63      333.99     52.91 o 
   1  19   4      247.39      274.38     22.24 o 
   2  19   4      279.36      324.73     23.90 o 
   3  19   4       71.49      100.18     25.97 o 
   4  19   4     1769.34     1738.88     71.87 o 
   5  19   4     2411.81     2456.26     80.56 o 
   6  19   4     1502.20     1591.87     72.27 o 
   7  19   4     2740.79     2988.69    109.57 o 
   8  19   4      368.43      500.06     67.95 o 
   0  20   4     1015.22     1100.04     80.19 o 
   1  20   4     1773.33     1773.84     44.10 o 
   2  20   4     5807.50     5634.03    105.93 o 
   3  20   4     4948.36     5013.58    143.30 o 
   4  20   4      684.39      662.47     58.09 o 
   5  20   4     1041.73     1109.92    104.64 o 
   6  20   4     1312.78     1321.99     69.22 o 
   7  20   4      404.10      432.09     53.37 o 
   1  21   4       32.15       52.12     20.32 o 
   2  21   4     1761.11     1878.37     64.43 o 
   3  21   4       22.97       24.46     41.74 o 
   4  21   4      263.91      313.00     51.89 o 
   5  21   4      622.46      723.32     65.35 o 
   6  21   4     1719.46     1769.08     79.21 o 
   7  21   4      722.40      857.08     64.21 o 
   0  22   4      382.15      409.92     39.90 o 
   1  22   4       66.51       61.50     22.52 o 
   2  22   4       20.34       48.57     30.04 o 
   3  22   4       23.25      -53.42     39.97 o 
   4  22   4      845.18      848.23     73.27 o 
   5  22   4       44.09       72.51     59.65 o 
   6  22   4      164.18      194.08     64.37 o 
   1  23   4      451.47      416.74     39.07 o 
   2  23   4      149.86      250.63     48.90 o 
   3  23   4      569.93      506.61     57.81 o 
   4  23   4      328.53      357.34     58.52 o 
   5  23   4     1844.65     1908.01     97.30 o 
   6  23   4     1464.76     1576.61     99.85 o 
   0  24   4     1469.18     1627.42     80.18 o 
   1  24   4     3089.20     3227.08    149.15 o 
   2  24   4     1427.61     1377.54    118.51 o 
   3  24   4     1152.92     1112.55     74.95 o 
   4  24   4     1057.45     1079.69     77.93 o 
   5  24   4      714.77      790.02     72.57 o 
   1  25   4      131.06      112.83     48.45 o 
   2  25   4       32.25        4.34     45.94 o 
   3  25   4      326.57      281.70     56.09 o 
   4  25   4      570.70      552.83     68.71 o 
   0  26   4      139.27       94.62     61.59 o 
   1  26   4      417.53      591.39     62.61 o 
   2  26   4      773.60      920.35     74.02 o 
   3  26   4      128.71      115.73     75.08 o 
   4  26   4       94.25       86.62     54.12 o 
   1  27   4      234.83      286.23     59.59 o 
   2  27   4       88.99       20.32     53.87 o 
   1   1   5      981.97     1001.00     21.33 o 
   2   1   5     2623.48     2686.46     33.37 o 
   3   1   5     4216.39     4395.78     51.42 o 
   4   1   5     6718.10     6854.24     82.54 o 
   5   1   5     1763.74     1702.77     55.18 o 
   6   1   5     1534.59     1456.44     41.63 o 
   7   1   5     2456.95     2521.72     82.63 o 
   8   1   5     4415.41     4396.95     85.38 o 
   9   1   5      224.38      213.36     39.20 o 
  10   1   5     1551.65     1343.50    100.57 o 
   0   2   5   113219.33   107945.66   2490.99 o 
   1   2   5     2723.78     2661.62     45.02 o 
   2   2   5    25895.14    26155.86    322.45 o 
   3   2   5     2034.37     1968.73     27.15 o 
   4   2   5     9622.29     9790.43    113.80 o 
   5   2   5     1005.51     1024.86     26.90 o 
   6   2   5     1482.33     1479.62     35.83 o 
   7   2   5       28.07        6.86     22.21 o 
   8   2   5       82.81      124.28     31.61 o 
   9   2   5       27.45       84.60     35.62 o 
  10   2   5     1303.34     1267.44    151.44 o 
   1   3   5     2663.15     2890.40     49.01 o 
   2   3   5     1938.13     1849.02     40.01 o 
   3   3   5      516.31      468.40     13.81 o 
   4   3   5     3512.10     3354.91     48.49 o 
   5   3   5     1498.27     1481.02     28.98 o 
   6   3   5     1821.82     1731.93     43.54 o 
   7   3   5     1312.40     1246.12     50.23 o 
   8   3   5     7881.02     8068.06    147.01 o 
   9   3   5      633.37      708.23     45.78 o 
  10   3   5     3701.04     3654.35    123.07 o 
   0   4   5    10300.94    10715.35    200.72 o 
   1   4   5      253.42      260.58     10.00 o 
   2   4   5        1.06       -0.95      6.40 o 
   3   4   5      168.16      230.45     10.87 o 
   4   4   5     7029.28     7809.39     93.53 o 
   5   4   5      271.60      331.65     19.02 o 
   6   4   5      125.85      127.52     19.67 o 
   7   4   5       63.85       66.99     19.59 o 
   8   4   5        7.33       -2.87     27.42 o 
   9   4   5       62.20       55.70     32.24 o 
  10   4   5       46.85        2.91     53.26 o 
   1   5   5     1214.62     1388.96     21.50 o 
   2   5   5       19.20       34.76      4.80 o 
   3   5   5     3089.23     3142.92     49.12 o 
   4   5   5     8456.77     8450.07    101.33 o 
   5   5   5     2399.80     2403.68     36.91 o 
   6   5   5     8061.19     8325.01    119.94 o 
   7   5   5      935.92      994.07     36.11 o 
   8   5   5     3622.21     3756.75     87.16 o 
   9   5   5     2002.56     2209.85     92.28 o 
  10   5   5     2223.57     2350.18    103.31 o 
   0   6   5    35185.17    34913.30    511.31 o 
   1   6   5     2137.58     2008.59     27.88 o 
   2   6   5    31937.00    32211.87    330.44 o 
   3   6   5     1056.67      910.11     26.84 o 
   4   6   5    16981.53    16789.83    201.84 o 
   5   6   5      821.18      844.70     24.73 o 
   6   6   5     3318.24     3286.93     60.19 o 
   7   6   5        2.55      -23.27     21.18 o 
   8   6   5       24.15       19.39     28.86 o 
   9   6   5       18.34        0.18     35.04 o 
  10   6   5      119.72       49.50     50.82 o 
   1   7   5     3021.07     3138.12     38.67 o 
   2   7   5     4926.77     5055.00     58.22 o 
   3   7   5      352.63      296.39     12.48 o 
   4   7   5     3813.60     3597.18     58.63 o 
   5   7   5     4897.33     4925.34     72.93 o 
   6   7   5     8648.24     8412.00    122.25 o 
   7   7   5      940.16      958.63     40.01 o 
   8   7   5     4162.38     4171.80     94.33 o 
   9   7   5     1280.77     1343.70     84.06 o 
  10   7   5     2008.73     2057.84     98.81 o 
   0   8   5     6791.02     7488.62    132.88 o 
   1   8   5      915.58     1106.13     18.74 o 
   2   8   5      856.96     1016.15     18.81 o 
   3   8   5      619.05      732.30     22.65 o 
   4   8   5       30.14       48.40     10.38 o 
   5   8   5     1026.33     1088.92     34.79 o 
   6   8   5      128.00       79.99     23.54 o 
   7   8   5        0.02       21.25     23.21 o 
   8   8   5       37.18       13.94     30.03 o 
   9   8   5       72.39       47.10     37.94 o 
  10   8   5       40.82       81.53     64.75 o 
   1   9   5     1497.18     1556.78     23.85 o 
   2   9   5      727.04      662.11     20.32 o 
   3   9   5      764.67      711.13     19.21 o 
   4   9   5    11478.14    11392.98    153.42 o 
   5   9   5      336.41      286.91     21.15 o 
   6   9   5     4730.78     4835.47     97.25 o 
   7   9   5      515.50      601.94     38.67 o 
   8   9   5     4298.82     4246.74    153.71 o 
   9   9   5       43.07      163.32     48.23 o 
  10   9   5     1373.40     1294.36    103.91 o 
   0  10   5    12352.09    10969.15    191.74 o 
   1  10   5     7158.04     7119.53     82.11 o 
   2  10   5    21221.29    20850.01    220.20 o 
   3  10   5     3187.82     3151.70     45.70 o 
   4  10   5     9317.71     8963.79    116.18 o 
   5  10   5      482.58      509.99     28.63 o 
   6  10   5     1226.01     1224.15     48.22 o 
   7  10   5      109.51       95.77     30.16 o 
   8  10   5      126.68       90.19     35.29 o 
   9  10   5       10.31      -45.41     43.41 o 
  10  10   5       48.13       20.66     64.61 o 
   1  11   5      975.67     1017.21     23.11 o 
   2  11   5       14.22       12.12     11.50 o 
   3  11   5      663.36      686.71     23.54 o 
   4  11   5     2038.87     1951.23     39.39 o 
   5  11   5     1801.58     1783.73     43.62 o 
   6  11   5     3642.67     3730.98     75.43 o 
   7  11   5      627.78      730.93     43.52 o 
   8  11   5     1947.91     2097.41     93.39 o 
   9  11   5      451.06      566.52     61.48 o 
  10  11   5     1459.47     1633.88    117.95 o 
   0  12   5      204.64      195.32     19.98 o 
   1  12   5      159.08      154.18     12.65 o 
   2  12   5      322.40      305.48     17.20 o 
   3  12   5       89.84      101.57     11.99 o 
   4  12   5      441.07      485.05     34.23 o 
   5  12   5      710.26      805.68     59.62 o 
   6  12   5      190.56      161.89     25.95 o 
   7  12   5       99.57       35.14     30.00 o 
   8  12   5        3.30      -39.88     34.18 o 
   9  12   5      455.98      446.08     81.41 o 
   1  13   5      364.40      393.11     21.92 o 
   2  13   5     1850.36     1968.66     35.04 o 
   3  13   5       68.63       55.71     12.32 o 
   4  13   5     8831.60     8585.57    114.47 o 
   5  13   5     1357.41     1369.35     44.69 o 
   6  13   5     2065.73     2194.12     57.89 o 
   7  13   5      209.53      163.06     36.67 o 
   8  13   5     2652.30     2799.98    159.41 o 
   9  13   5      475.08      478.18     63.06 o 
   0  14   5     9022.34     8938.29    165.92 o 
   1  14   5     1626.08     1655.93     33.03 o 
   2  14   5    17883.71    17222.63    210.17 o 
   3  14   5     1025.47      938.34     33.11 o 
   4  14   5     4088.12     3996.38     65.67 o 
   5  14   5      831.94      884.47     66.30 o 
   6  14   5     1582.89     1434.34     56.38 o 
   7  14   5      110.96      173.55     38.78 o 
   8  14   5       14.84      -55.84     44.68 o 
   9  14   5      170.56      245.62     57.91 o 
   1  15   5       65.85       55.55     13.86 o 
   2  15   5     1373.33     1300.11     41.50 o 
   3  15   5     1378.16     1305.69     31.97 o 
   4  15   5     1556.32     1614.49     49.43 o 
   5  15   5      237.74      231.80     30.51 o 
   6  15   5     3162.04     3194.99     82.77 o 
   7  15   5     1057.96     1034.43     68.80 o 
   8  15   5      967.17     1025.99    101.66 o 
   9  15   5      107.45      202.24     58.66 o 
   0  16   5      284.70      399.61     29.40 o 
   1  16   5       16.55        4.30     13.64 o 
   2  16   5       59.26       70.54     19.04 o 
   3  16   5      474.65      514.35     27.72 o 
   4  16   5      296.55      267.43     27.60 o 
   5  16   5       96.52       94.77     26.59 o 
   6  16   5      453.77      367.18     37.65 o 
   7  16   5      406.93      279.96     50.40 o 
   8  16   5       41.06      126.92     51.92 o 
   1  17   5       32.14       54.49     15.23 o 
   2  17   5      661.71      729.41     28.48 o 
   3  17   5      290.87      291.57     35.27 o 
   4  17   5      691.70      719.67     37.78 o 
   5  17   5      592.57      553.66     37.34 o 
   6  17   5     2227.24     2373.90    104.99 o 
   7  17   5      990.79     1101.16     89.81 o 
   8  17   5     1383.98     1365.73     73.56 o 
   0  18   5     5751.73     5812.77    107.67 o 
   1  18   5     1127.55     1094.35     34.91 o 
   2  18   5     9682.36     9331.93    127.32 o 
   3  18   5     1489.41     1494.84     85.80 o 
   4  18   5     3203.11     3191.25    125.18 o 
   5  18   5      124.24      147.70     36.25 o 
   6  18   5     1143.55     1086.61     60.82 o 
   7  18   5      128.85      202.52     66.75 o 
   8  18   5      415.17      407.62     54.89 o 
   1  19   5       58.74       31.68     18.61 o 
   2  19   5     1200.46     1315.86     42.55 o 
   3  19   5      448.72      447.99     41.98 o 
   4  19   5     1481.92     1443.00     59.06 o 
   5  19   5     1167.29     1193.80    102.94 o 
   6  19   5     2239.63     2207.52     84.74 o 
   7  19   5      324.18      358.15     50.82 o 
   0  20   5       38.43       50.83     26.87 o 
   1  20   5      161.43      192.69     22.49 o 
   2  20   5     2105.77     2035.79     55.45 o 
   3  20   5       18.40      -11.07     27.08 o 
   4  20   5       89.72      180.06     45.67 o 
   5  20   5        0.05      -28.84     36.08 o 
   6  20   5        1.60      -11.07     40.08 o 
   7  20   5        2.65       71.86     47.81 o 
   1  21   5      330.54      336.02     26.27 o 
   2  21   5      855.81      849.36     41.76 o 
   3  21   5       38.00       20.53     38.76 o 
   4  21   5     2808.99     2833.85    105.43 o 
   5  21   5       13.58       -7.76     52.82 o 
   6  21   5     1975.04     2219.13     86.36 o 
   7  21   5      928.90     1072.45     69.54 o 
   0  22   5     5406.15     5347.65    123.27 o 
   1  22   5     2800.15     2598.77     65.65 o 
   2  22   5     3703.14     3643.04    106.69 o 
   3  22   5     1170.76     1202.77     74.44 o 
   4  22   5     3043.17     2992.09    178.20 o 
   5  22   5     1491.04     1493.90     87.40 o 
   6  22   5      308.85      250.67     59.16 o 
   1  23   5      226.94      231.36     39.48 o 
   2  23   5      406.01      457.84     55.15 o 
   3  23   5      325.18      297.78     52.91 o 
   4  23   5      989.62     1173.16     76.43 o 
   5  23   5      568.10      663.37     68.49 o 
   6  23   5     1985.57     2005.60    106.32 o 
   0  24   5        8.65      -30.62     37.82 o 
   1  24   5        0.66       36.10     45.01 o 
   2  24   5       17.97       -0.45     44.26 o 
   3  24   5      190.85      236.61     53.76 o 
   4  24   5       90.50       67.54     52.52 o 
   5  24   5      690.03      686.84     99.68 o 
   1  25   5       15.17      -51.07     47.53 o 
   2  25   5      102.88       65.22     62.72 o 
   3  25   5       53.57       -8.49     46.76 o 
   4  25   5      544.49      498.01     66.20 o 
   0  26   5     1553.80     1494.04    146.43 o 
   1  26   5     1262.86     1359.63    128.44 o 
   2  26   5     2475.31     2577.98    111.27 o 
   3  26   5      441.39      448.01     63.47 o 
   1  27   5        1.14      -64.00     58.36 o 
   2  27   5      153.32      113.01     56.89 o 
   1   0   6    36913.04    36555.60    523.62 o 
   2   0   6     3271.43     3424.01     56.88 o 
   3   0   6    16491.50    15779.88    301.41 o 
   4   0   6     5399.26     5408.70     92.56 o 
   5   0   6    10889.48    10666.55    187.58 o 
   6   0   6     4047.52     4182.18    102.00 o 
   7   0   6      522.78      516.04     50.77 o 
   8   0   6     1631.08     1675.42    139.73 o 
   9   0   6      282.12      198.52     56.96 o 
  10   0   6        2.51       43.08     82.69 o 
   1   1   6       36.20       24.02      4.94 o 
   2   1   6     1022.85     1079.09     18.17 o 
   3   1   6     5392.51     5579.28     62.85 o 
   4   1   6     1077.13     1065.23     19.64 o 
   5   1   6     9103.43     8758.95    111.45 o 
   6   1   6       71.99       64.15     18.63 o 
   7   1   6     3640.89     3817.51     81.64 o 
   8   1   6     1146.60     1156.26     44.46 o 
   9   1   6     6296.92     6095.17    166.09 o 
  10   1   6      367.99      473.42     76.71 o 
   0   2   6    20479.04    21337.72    853.83 o 
   1   2   6     3343.92     3608.99     59.20 o 
   2   2   6      438.58      449.40     12.41 o 
   3   2   6      621.43      686.49     14.21 o 
   4   2   6      488.67      456.79     15.21 o 
   5   2   6       14.45       20.72     13.42 o 
   6   2   6       85.14       75.70     17.97 o 
   7   2   6       26.14       60.05     23.17 o 
   8   2   6      908.40      844.86     50.16 o 
   9   2   6      372.45      287.14     49.41 o 
  10   2   6        0.13       51.13     47.79 o 
   1   3   6     1850.30     1742.90     43.83 o 
   2   3   6      780.97      871.64     19.89 o 
   3   3   6     4280.16     4439.40     55.97 o 
   4   3   6        7.80       19.56     10.13 o 
   5   3   6    17058.16    16995.00    193.52 o 
   6   3   6     2481.84     2501.76     53.41 o 
   7   3   6     5399.08     5349.66    104.07 o 
   8   3   6      318.34      263.96     39.65 o 
   9   3   6     6723.45     6878.13    135.46 o 
  10   3   6      100.11      104.52     49.80 o 
   0   4   6    15430.51    15860.95    299.93 o 
   1   4   6    33922.09    33659.77    411.86 o 
   2   4   6     5005.48     5124.43     70.61 o 
   3   4   6    20807.98    20956.86    244.49 o 
   4   4   6      186.86      208.39     13.54 o 
   5   4   6     2959.50     2661.76     45.95 o 
   6   4   6      854.94      796.15     31.92 o 
   7   4   6      192.87      219.49     27.15 o 
   8   4   6       14.06        4.54     26.98 o 
   9   4   6      119.07      176.69     35.03 o 
  10   4   6       62.12       21.15     46.06 o 
   1   5   6       74.28       53.03      6.45 o 
   2   5   6     8104.93     8957.76    102.22 o 
   3   5   6     5635.93     5674.01     74.73 o 
   4   5   6       10.69       16.65     10.27 o 
   5   5   6     6079.16     6209.34     85.96 o 
   6   5   6     1698.08     1770.81     41.99 o 
   7   5   6     4920.62     4770.93    129.08 o 
   8   5   6      239.22      273.04     33.68 o 
   9   5   6     2153.77     2302.74     80.80 o 
  10   5   6       22.17       42.21     41.30 o 
   0   6   6      730.73      664.78     22.67 o 
   1   6   6      238.07      271.16     10.19 o 
   2   6   6      125.52       99.83      8.07 o 
   3   6   6      210.14      256.87     19.48 o 
   4   6   6      756.25      820.06     24.32 o 
   5   6   6      286.46      289.13     16.73 o 
   6   6   6      942.83     1001.69     33.09 o 
   7   6   6        9.88       33.76     28.16 o 
   8   6   6        0.33        1.83     28.29 o 
   9   6   6        3.58        3.78     36.52 o 
  10   6   6       17.64        2.16     42.33 o 
   1   7   6      501.40      584.19     14.48 o 
   2   7   6      726.25      837.54     17.28 o 
   3   7   6     4995.16     4898.96     66.29 o 
   4   7   6     1985.13     1989.36     58.89 o 
   5   7   6     5173.94     4936.10     75.01 o 
   6   7   6      110.37       90.68     20.03 o 
   7   7   6     4525.50     4675.83    102.10 o 
   8   7   6      490.93      430.05     44.54 o 
   9   7   6     3099.13     3211.28     95.72 o 
  10   7   6        7.22       42.12     59.00 o 
   0   8   6     1645.03     1589.88     40.47 o 
   1   8   6    22961.04    21901.51    228.77 o 
   2   8   6       23.11       28.12      6.85 o 
   3   8   6    19257.88    19081.85    212.20 o 
   4   8   6     3208.48     3223.84     77.22 o 
   5   8   6     8610.16     8435.79    120.28 o 
   6   8   6      107.15       85.62     21.92 o 
   7   8   6      387.36      471.81     32.79 o 
   8   8   6        8.14        9.14     29.29 o 
   9   8   6      201.89      217.14     43.02 o 
  10   8   6       16.15       -1.28     50.27 o 
   1   9   6     3729.53     4455.33     51.73 o 
   2   9   6      204.90      207.48     12.35 o 
   3   9   6     5788.92     5717.32     71.85 o 
   4   9   6      111.21      112.52     15.34 o 
   5   9   6     3535.68     3304.36     65.75 o 
   6   9   6      233.78      229.00     26.97 o 
   7   9   6     8064.99     7893.77    144.87 o 
   8   9   6     1092.36     1080.44    100.12 o 
   9   9   6     2392.80     2266.10    148.16 o 
  10   9   6      105.91      107.14     53.56 o 
   0  10   6      436.17      431.05     23.38 o 
   1  10   6     3351.27     3729.33     50.99 o 
   2  10   6     2592.89     2796.57     38.55 o 
   3  10   6      108.39      114.40     11.45 o 
   4  10   6      554.98      621.50     27.14 o 
   5  10   6      787.52      795.71     33.57 o 
   6  10   6      104.95      121.32     24.38 o 
   7  10   6      119.68      127.11     29.43 o 
   8  10   6     1054.71     1023.74     66.38 o 
   9  10   6       11.59        2.11     45.47 o 
  10  10   6       40.08       89.15     53.42 o 
   1  11   6       12.47        3.68      9.59 o 
   2  11   6       31.54       35.53      9.76 o 
   3  11   6     4171.39     4044.97     52.53 o 
   4  11   6      131.94      180.38     16.67 o 
   5  11   6     2509.32     2436.66     75.60 o 
   6  11   6      586.26      518.07     31.97 o 
   7  11   6     2841.85     2797.13     75.85 o 
   8  11   6      436.27      417.51     52.45 o 
   9  11   6     1506.12     1665.74    140.19 o 
   0  12   6     1112.36     1049.47     51.20 o 
   1  12   6    20717.37    19999.51    225.94 o 
   2  12   6     9854.15     9848.91    117.30 o 
   3  12   6    16219.08    16110.52    174.86 o 
   4  12   6      331.24      339.13     26.41 o 
   5  12   6     3666.42     3401.79    109.71 o 
   6  12   6     1350.41     1174.97     52.75 o 
   7  12   6      837.98      896.73     70.50 o 
   8  12   6        1.41        5.71     41.75 o 
   9  12   6       23.47      -19.52     48.08 o 
   1  13   6     3725.13     3784.89     54.56 o 
   2  13   6      492.77      413.40     17.79 o 
   3  13   6     1513.10     1551.49     32.03 o 
   4  13   6       22.34       61.48     19.72 o 
   5  13   6     8612.21     8574.84    137.10 o 
   6  13   6      965.57      896.54     40.75 o 
   7  13   6     3461.19     3434.38    154.78 o 
   8  13   6       21.01       42.61     54.26 o 
   9  13   6     1557.58     1650.70     91.63 o 
   0  14   6      300.75      337.67     25.86 o 
   1  14   6       17.99       12.54     12.18 o 
   2  14   6        0.01      -16.87     13.60 o 
   3  14   6      787.41      736.76     24.15 o 
   4  14   6        6.15       37.16     18.94 o 
   5  14   6       46.18       53.80     22.38 o 
   6  14   6       76.38       75.48     29.80 o 
   7  14   6      225.85      209.46     38.59 o 
   8  14   6        4.66       18.28     45.52 o 
   9  14   6       21.11       67.36     66.54 o 
   1  15   6      430.85      376.84     18.94 o 
   2  15   6      228.51      235.35     18.12 o 
   3  15   6     4660.23     4585.66     77.01 o 
   4  15   6      946.83      923.75     34.91 o 
   5  15   6     1534.98     1552.99     52.22 o 
   6  15   6       22.54       24.02     28.96 o 
   7  15   6     4586.97     4517.68    133.86 o 
   8  15   6      329.59      294.98     53.66 o 
   9  15   6     1788.61     2011.85    105.05 o 
   0  16   6     6459.89     6452.94    114.53 o 
   1  16   6     8960.91     8992.99    112.84 o 
   2  16   6      840.80      835.15     27.99 o 
   3  16   6     5333.63     5593.61     99.20 o 
   4  16   6      537.45      593.34     35.20 o 
   5  16   6     1153.61     1210.37     46.76 o 
   6  16   6       10.61      -19.11     29.11 o 
   7  16   6     1057.92     1064.54     72.59 o 
   8  16   6       35.34       64.02     50.15 o 
   1  17   6      876.66      790.19     26.70 o 
   2  17   6      340.91      325.95     23.75 o 
   3  17   6      582.95      677.32     44.15 o 
   4  17   6       24.63       34.53     24.57 o 
   5  17   6     2792.90     2910.99     77.05 o 
   6  17   6      174.51      113.07     37.22 o 
   7  17   6     1290.31     1378.26     69.73 o 
   8  17   6      660.31      838.98     64.37 o 
   0  18   6     2552.53     2393.18     60.11 o 
   1  18   6       32.26       14.71     17.44 o 
   2  18   6     2004.24     1890.80     52.78 o 
   3  18   6       48.28       87.88     27.95 o 
   4  18   6      127.96      117.79     27.17 o 
   5  18   6      134.19      138.67     37.48 o 
   6  18   6       18.13      -18.11     37.30 o 
   7  18   6      114.35      118.03     47.59 o 
   8  18   6      113.45      149.40     50.11 o 
   1  19   6      654.81      601.13     42.33 o 
   2  19   6      119.42      132.17     32.37 o 
   3  19   6      535.63      550.98     41.93 o 
   4  19   6      144.44      135.26     32.57 o 
   5  19   6     3894.08     4030.96    108.63 o 
   6  19   6       67.66       49.14     40.54 o 
   7  19   6     1318.59     1368.31     72.04 o 
   0  20   6       15.82       25.58     27.49 o 
   1  20   6     8995.84     8912.21    124.75 o 
   2  20   6      431.69      467.19     46.89 o 
   3  20   6     8139.45     8137.70    152.85 o 
   4  20   6      158.48       49.24     67.13 o 
   5  20   6      649.63      617.76     51.55 o 
   6  20   6       63.79        2.38     40.33 o 
   7  20   6      669.13      715.79     69.00 o 
   1  21   6      182.48      176.88     25.96 o 
   2  21   6        8.33       36.73     33.67 o 
   3  21   6     1712.71     1720.89    138.84 o 
   4  21   6        9.12        8.36     41.36 o 
   5  21   6      800.21      762.40     78.89 o 
   6  21   6       37.81       28.07     42.64 o 
   7  21   6      934.87     1028.41     69.68 o 
   0  22   6      239.34      257.98     42.46 o 
   1  22   6        2.88       -0.85     28.46 o 
   2  22   6        0.57       47.68     34.60 o 
   3  22   6        1.43      -31.29     47.74 o 
   4  22   6     1038.21     1093.64    109.00 o 
   5  22   6      157.71      294.87     55.56 o 
   6  22   6       11.27      -50.12     50.43 o 
   1  23   6      142.30      143.67     37.35 o 
   2  23   6       47.98       26.24     60.65 o 
   3  23   6       25.31       34.35     45.13 o 
   4  23   6     1435.35     1270.37    110.67 o 
   5  23   6      718.55      821.85     73.79 o 
   0  24   6      616.57      531.87    103.30 o 
   1  24   6     5356.84     5302.80    149.74 o 
   2  24   6      534.48      530.04     82.41 o 
   3  24   6     5120.77     5370.98    264.02 o 
   4  24   6      265.90      341.13     59.87 o 
   5  24   6     1414.47     1493.06     91.56 o 
   1  25   6      123.22       96.12     48.45 o 
   2  25   6       28.81       44.09     55.29 o 
   3  25   6      391.62      493.39     62.47 o 
   4  25   6       38.91       62.39     53.82 o 
   0  26   6       47.51      170.52     89.99 o 
   1  26   6       61.02      -18.97     61.37 o 
   2  26   6      374.80      456.48     64.80 o 
   3  26   6        0.04       -0.84     51.31 o 
   1  27   6      154.60      206.43     70.13 o 
   2  27   6      114.72       37.02     68.39 o 
   1   1   7     7423.07     8031.99     95.59 o 
   2   1   7      723.32      670.04     13.70 o 
   3   1   7      619.47      664.85     13.89 o 
   4   1   7     6020.63     6126.09     74.56 o 
   5   1   7     1861.83     2009.75     41.00 o 
   6   1   7     4899.63     4972.09     91.99 o 
   7   1   7     2107.76     2111.07     74.16 o 
   8   1   7     4505.86     4575.19     98.39 o 
   9   1   7      136.71       90.17     38.22 o 
  10   1   7     1356.66     1498.65    115.29 o 
   0   2   7    90206.12    89941.56   2041.01 o 
   1   2   7     1091.23     1116.19     22.48 o 
   2   2   7    43281.16    43650.35    500.05 o 
   3   2   7        3.07        7.07      5.93 o 
   4   2   7    23235.20    23840.50    249.18 o 
   5   2   7     1435.19     1519.88     47.78 o 
   6   2   7     6365.28     6376.62    112.43 o 
   7   2   7       46.10       19.39     23.07 o 
   8   2   7       13.75       31.91     30.67 o 
   9   2   7       57.12       26.93     43.17 o 
  10   2   7      221.68      226.50     54.41 o 
   1   3   7     3045.14     3329.63     51.59 o 
   2   3   7     3254.52     3242.87     47.24 o 
   3   3   7      765.34      816.52     18.08 o 
   4   3   7     8721.67     8967.39    121.83 o 
   5   3   7      430.29      457.31     17.06 o 
   6   3   7     7914.68     7961.69    124.72 o 
   7   3   7        1.12      -22.88     26.11 o 
   8   3   7     6383.90     6436.51    141.34 o 
   9   3   7        0.11        8.25     40.81 o 
  10   3   7     1139.62     1223.07     79.20 o 
   0   4   7     1093.24     1179.75     34.06 o 
   1   4   7      385.90      425.32     16.79 o 
   2   4   7      643.42      722.37     21.63 o 
   3   4   7      698.70      702.82     18.08 o 
   4   4   7      124.92      129.35     12.74 o 
   5   4   7       36.05       49.75     14.50 o 
   6   4   7      445.05      458.45     24.57 o 
   7   4   7        0.23       17.19     27.78 o 
   8   4   7       11.48       38.95     28.80 o 
   9   4   7       47.03        5.09     35.58 o 
  10   4   7       63.78       76.82     48.96 o 
   1   5   7      199.00      256.69     10.06 o 
   2   5   7     2534.42     2474.99     34.00 o 
   3   5   7     3248.92     3590.49     52.62 o 
   4   5   7     7026.21     6828.81     90.07 o 
   5   5   7      438.07      450.40     21.59 o 
   6   5   7     4154.36     3938.19    116.04 o 
   7   5   7       30.78        6.46     23.62 o 
   8   5   7     4767.79     4718.71    101.77 o 
   9   5   7       51.48       95.19     37.52 o 
  10   5   7     3205.52     3327.40    153.07 o 
   0   6   7    35081.93    34045.25    497.81 o 
   1   6   7     1254.21     1466.80     22.87 o 
   2   6   7    11018.45    10196.64    116.37 o 
   3   6   7     1920.44     2246.60     36.10 o 
   4   6   7     7735.12     7252.55     95.82 o 
   5   6   7      220.73      215.73     17.61 o 
   6   6   7     1457.16     1373.15     39.32 o 
   7   6   7       77.21       76.80     26.44 o 
   8   6   7       25.43       18.46     29.29 o 
   9   6   7       80.76       30.81     38.06 o 
  10   6   7      320.12      372.83     72.08 o 
   1   7   7     4942.68     5581.44     66.89 o 
   2   7   7     3747.88     3897.30     63.52 o 
   3   7   7     1662.23     1833.61     44.39 o 
   4   7   7     6039.61     5809.03     85.86 o 
   5   7   7        8.45      -11.99     14.75 o 
   6   7   7     6894.97     6867.18    105.19 o 
   7   7   7       37.18       43.75     23.23 o 
   8   7   7     3788.71     3775.44     89.95 o 
   9   7   7      278.92      291.27     44.05 o 
  10   7   7     3521.02     3592.50    142.48 o 
   0   8   7     4165.04     4714.09     91.84 o 
   1   8   7      429.50      486.65     16.46 o 
   2   8   7        2.08        2.28      7.38 o 
   3   8   7     1937.62     2026.00     46.09 o 
   4   8   7      185.61      169.78     16.39 o 
   5   8   7        0.35        7.11     16.80 o 
   6   8   7      172.79      156.66     23.22 o 
   7   8   7       64.13       43.47     26.35 o 
   8   8   7      275.61      192.97     35.44 o 
   9   8   7      205.69      260.01     51.36 o 
  10   8   7      296.70      385.24     60.49 o 
   1   9   7      771.48      892.85     20.09 o 
   2   9   7     2534.44     2609.84     40.29 o 
   3   9   7     1162.05     1128.20     34.16 o 
   4   9   7     6892.92     6555.87     96.07 o 
   5   9   7      339.40      380.27     25.70 o 
   6   9   7     6237.12     6197.77    106.20 o 
   7   9   7      777.78      782.02     42.34 o 
   8   9   7     5828.11     5654.59    149.98 o 
   9   9   7       91.05      139.67     47.88 o 
  10   9   7     1869.89     1835.36     95.71 o 
   0  10   7    36644.35    37880.88    624.87 o 
   1  10   7        0.71        8.69      9.77 o 
   2  10   7    22298.76    21787.21    230.07 o 
   3  10   7       14.85       34.92     10.31 o 
   4  10   7     8566.17     8062.70    124.91 o 
   5  10   7      228.96      276.44     26.35 o 
   6  10   7     2672.99     2593.76     66.18 o 
   7  10   7      808.98      721.88     43.14 o 
   8  10   7        1.61      -66.52     42.95 o 
   9  10   7      134.14      148.07     50.08 o 
   1  11   7      160.56      146.09     12.27 o 
   2  11   7     3495.28     3627.32     48.11 o 
   3  11   7      333.17      357.61     19.38 o 
   4  11   7     1361.18     1344.86     59.42 o 
   5  11   7      428.38      392.53     27.02 o 
   6  11   7     4349.84     4316.64     83.83 o 
   7  11   7        6.14       33.09     31.04 o 
   8  11   7     2066.24     2354.23     92.17 o 
   9  11   7        0.94       44.11     57.65 o 
   0  12   7      117.56       84.34     15.87 o 
   1  12   7      111.55      106.58     12.70 o 
   2  12   7       22.61       31.35     11.34 o 
   3  12   7     1590.12     1687.50     46.43 o 
   4  12   7       64.21       53.90     18.66 o 
   5  12   7      530.07      503.55     29.88 o 
   6  12   7       12.65       -1.98     39.74 o 
   7  12   7        1.35       21.49     32.91 o 
   8  12   7       20.94        8.92     43.49 o 
   9  12   7       10.50       15.03     51.48 o 
   1  13   7      113.97      114.75     13.66 o 
   2  13   7      546.24      513.87     19.60 o 
   3  13   7      117.76      130.69     18.40 o 
   4  13   7     3155.33     2945.14     72.67 o 
   5  13   7      448.96      393.65     29.12 o 
   6  13   7     5151.92     5182.71     97.20 o 
   7  13   7        4.70      -13.58     32.78 o 
   8  13   7     3794.72     3692.74    119.54 o 
   9  13   7       26.58       30.12     48.95 o 
   0  14   7    19606.56    19058.13    292.01 o 
   1  14   7      206.04      216.76     16.12 o 
   2  14   7    22832.90    22403.79    269.38 o 
   3  14   7       36.97       24.52     16.97 o 
   4  14   7     9011.48     8521.51    135.57 o 
   5  14   7      439.17      479.32     31.90 o 
   6  14   7     2294.59     2241.39     70.22 o 
   7  14   7      138.10      132.99     37.38 o 
   8  14   7       52.89      138.78     46.86 o 
   9  14   7       82.62       38.77     80.62 o 
   1  15   7       72.36       78.07     14.87 o 
   2  15   7      442.41      504.11     22.49 o 
   3  15   7       69.82       29.24     18.19 o 
   4  15   7     1641.18     1644.88     47.96 o 
   5  15   7       26.15       68.18     25.30 o 
   6  15   7     2428.92     2335.01     77.32 o 
   7  15   7      201.18      202.89     46.58 o 
   8  15   7     1916.59     1793.21    116.43 o 
   0  16   7      545.43      586.89     31.07 o 
   1  16   7       45.81       45.38     15.21 o 
   2  16   7      299.91      266.61     24.12 o 
   3  16   7       68.91       74.25     23.42 o 
   4  16   7       22.10       -2.18     22.98 o 
   5  16   7      228.47      289.39     31.46 o 
   6  16   7       99.94      113.72     33.40 o 
   7  16   7        0.69       -1.93     43.14 o 
   8  16   7      104.06      107.25     52.08 o 
   1  17   7       32.31        8.39     15.37 o 
   2  17   7      756.20      787.68     34.77 o 
   3  17   7        9.08       29.52     26.02 o 
   4  17   7     1935.71     1958.95     56.74 o 
   5  17   7        0.29       26.27     29.18 o 
   6  17   7     3248.85     3313.24     95.37 o 
   7  17   7        4.79        4.56     39.76 o 
   8  17   7     1443.70     1488.33     76.74 o 
   0  18   7     9804.70     9943.19    167.19 o 
   1  18   7      497.86      447.51     23.46 o 
   2  18   7     8653.43     8396.90    151.52 o 
   3  18   7       12.72       23.13     28.10 o 
   4  18   7     4353.46     4244.34    100.26 o 
   5  18   7       36.30       33.36     35.41 o 
   6  18   7      392.64      408.96     48.28 o 
   7  18   7        0.45      -46.07     39.28 o 
   8  18   7        0.70       16.56     46.18 o 
   1  19   7       26.94       17.57     18.72 o 
   2  19   7      619.04      598.08     40.08 o 
   3  19   7      113.68       68.28     29.90 o 
   4  19   7     1492.66     1433.74     76.69 o 
   5  19   7        1.21        6.31     35.48 o 
   6  19   7     4136.04     4370.70    117.20 o 
   7  19   7      183.06      132.44     62.49 o 
   0  20   7      873.24      775.55     45.60 o 
   1  20   7      364.48      340.39     27.50 o 
   2  20   7        5.51       37.90     27.63 o 
   3  20   7      313.62      376.25     43.06 o 
   4  20   7        0.56        2.13     40.06 o 
   5  20   7        3.87      -55.23     49.27 o 
   6  20   7      160.83       96.06     44.00 o 
   7  20   7      117.72      127.40     47.87 o 
   1  21   7      242.80      246.12     30.04 o 
   2  21   7     2079.58     1983.65     74.73 o 
   3  21   7        4.23      -51.36     39.76 o 
   4  21   7      233.58      257.81     50.62 o 
   5  21   7      210.90      248.80     53.67 o 
   6  21   7     2885.94     2741.75    125.88 o 
   0  22   7     4884.72     5129.05    168.47 o 
   1  22   7      135.29      178.42     36.93 o 
   2  22   7     4229.80     4083.56    194.43 o 
   3  22   7       11.10       13.68     47.21 o 
   4  22   7     1279.64     1444.84     82.49 o 
   5  22   7        9.32       -5.74     48.40 o 
   6  22   7      670.73      767.94     86.20 o 
   1  23   7        0.50      -23.20     35.60 o 
   2  23   7      545.45      433.35     56.22 o 
   3  23   7      119.00      105.09     58.42 o 
   4  23   7      458.94      464.87     59.19 o 
   5  23   7       43.47       30.83     55.18 o 
   0  24   7      200.03      212.54     90.88 o 
   1  24   7      147.45       95.42     46.83 o 
   2  24   7      159.38       91.23     50.04 o 
   3  24   7       39.03       22.67     50.31 o 
   4  24   7        0.79       10.39     51.64 o 
   5  24   7        0.29      -74.67     53.52 o 
   1  25   7        5.69      -13.53     58.95 o 
   2  25   7      626.38      635.95     66.66 o 
   3  25   7       27.35       76.58     60.64 o 
   4  25   7     1302.87     1524.39     92.22 o 
   0  26   7     3306.07     3490.61    217.92 o 
   1  26   7      113.55      110.53     66.33 o 
   2  26   7     3245.25     3665.89    159.74 o 
   3  26   7        2.11       79.41     55.20 o 
   1  27   7      310.71      445.57    110.93 o 
   0   0   8      618.97      777.09     48.42 o 
   1   0   8    13568.56    12810.08    188.63 o 
   2   0   8    11624.41    12511.13    209.46 o 
   3   0   8    14137.12    13671.56    205.82 o 
   4   0   8      407.62      450.59     18.77 o 
   5   0   8     7365.18     7165.90    222.68 o 
   6   0   8      120.65      101.83     32.55 o 
   7   0   8      372.63      352.13     45.61 o 
   8   0   8       47.26       21.55     47.97 o 
   9   0   8        5.15       30.78    110.15 o 
  10   0   8        2.21      -63.41     83.41 o 
   1   1   8     3519.80     4190.98     49.81 o 
   2   1   8       94.71       85.45      7.12 o 
   3   1   8     6950.12     7053.30     83.22 o 
   4   1   8      351.43      393.13     14.65 o 
   5   1   8     7561.08     7171.99     94.40 o 
   6   1   8       39.66       33.96     20.91 o 
   7   1   8     4917.61     4886.45    126.97 o 
   8   1   8       90.81      144.25     43.17 o 
   9   1   8     2977.98     3101.35    110.03 o 
  10   1   8       52.67       71.46     62.10 o 
   0   2   8     2901.10     2949.44     64.56 o 
   1   2   8     2606.46     2930.79     42.74 o 
   2   2   8     4529.06     4954.18     64.12 o 
   3   2   8      201.67      216.17      9.31 o 
   4   2   8       68.78       63.46      9.99 o 
   5   2   8        7.66        3.99     13.39 o 
   6   2   8     1042.09     1075.75     43.56 o 
   7   2   8       59.82       82.30     28.52 o 
   8   2   8       52.51      -28.50     36.70 o 
   9   2   8       12.08       22.08     43.57 o 
  10   2   8       42.90       32.23     49.34 o 
   1   3   8       94.13       90.45     10.16 o 
   2   3   8      826.07     1059.71     20.39 o 
   3   3   8    13638.70    14286.04    170.83 o 
   4   3   8     1352.13     1363.84     28.06 o 
   5   3   8     4934.34     4774.08     79.17 o 
   6   3   8       41.96       40.55     18.84 o 
   7   3   8     7736.84     8098.55    163.43 o 
   8   3   8      283.12      306.99     39.05 o 
   9   3   8     3534.64     3610.74    118.72 o 
  10   3   8       16.84        4.13     48.68 o 
   0   4   8      208.74      316.78     59.82 o 
   1   4   8    34615.56    33785.61    490.14 o 
   2   4   8      395.39      450.06     15.55 o 
   3   4   8    22192.72    21967.60    298.27 o 
   4   4   8      435.94      427.98     16.94 o 
   5   4   8     7833.87     7777.31    110.83 o 
   6   4   8        6.66      -14.83     18.43 o 
   7   4   8      860.82      817.61     70.60 o 
   8   4   8       85.78       87.61     29.84 o 
   9   4   8      378.68      417.02     55.96 o 
  10   4   8       94.51      199.43     53.05 o 
   1   5   8     2663.16     2593.99     39.31 o 
   2   5   8      803.32      892.80     21.46 o 
   3   5   8      221.41      173.54     14.76 o 
   4   5   8      786.82      831.85     27.13 o 
   5   5   8     8372.70     8508.88    131.62 o 
   6   5   8       65.00       71.19     20.13 o 
   7   5   8     2911.51     2936.58     91.75 o 
   8   5   8      220.60      189.93     32.35 o 
   9   5   8     2153.29     2303.33    147.77 o 
  10   5   8      288.81      358.37     58.23 o 
   0   6   8      839.38      921.03     79.16 o 
   1   6   8       25.81       43.56      8.14 o 
   2   6   8      186.89      163.04      9.98 o 
   3   6   8      986.28     1131.13     25.85 o 
   4   6   8     1028.76     1103.41     45.02 o 
   5   6   8       17.17       13.14     14.87 o 
   6   6   8      349.40      362.69     25.00 o 
   7   6   8       10.16      -23.64     24.50 o 
   8   6   8      217.22      254.74     34.97 o 
   9   6   8      161.39      150.01     45.24 o 
  10   6   8       23.20       19.47     51.12 o 
   1   7   8      590.33      692.82     17.79 o 
   2   7   8        8.72        6.62      7.49 o 
   3   7   8     7558.13     7818.74    107.55 o 
   4   7   8        9.75       41.13     15.09 o 
   5   7   8     1891.45     1723.94     44.25 o 
   6   7   8      559.96      628.56     29.89 o 
   7   7   8     3763.48     3725.90     84.42 o 
   8   7   8       90.59       93.29     31.82 o 
   9   7   8     4527.34     4517.87    135.34 o 
  10   7   8      200.63      249.37     55.91 o 
   0   8   8     1453.15     1661.18     41.88 o 
   1   8   8    45212.39    44244.03    453.33 o 
   2   8   8     1235.59     1151.49     23.82 o 
   3   8   8    18805.88    19041.34    225.35 o 
   4   8   8      255.82      278.04     24.98 o 
   5   8   8     4067.76     3746.42     70.56 o 
   6   8   8      356.03      397.74     28.26 o 
   7   8   8     1295.74     1213.31     56.32 o 
   8   8   8      114.13      100.49     41.45 o 
   9   8   8       68.74       84.79     46.67 o 
  10   8   8      139.85       44.11     60.51 o 
   1   9   8     1657.06     1684.18     30.27 o 
   2   9   8      221.29      261.14     12.74 o 
   3   9   8     4465.86     4365.03     68.14 o 
   4   9   8      306.03      294.79     21.59 o 
   5   9   8     3526.03     3330.77     66.34 o 
   6   9   8      690.58      672.23     46.97 o 
   7   9   8     1827.69     1793.51     58.92 o 
   8   9   8      130.25      130.61     42.94 o 
   9   9   8     3833.31     3809.02    147.44 o 
  10   9   8       63.66       43.02     61.57 o 
   0  10   8      167.71      173.41     16.62 o 
   1  10   8      111.34      168.45     13.03 o 
   2  10   8       32.88       31.53      9.82 o 
   3  10   8       15.84        5.75     10.52 o 
   4  10   8       82.04       87.35     18.49 o 
   5  10   8        1.77       16.51     18.81 o 
   6  10   8      137.35      111.25     24.30 o 
   7  10   8      749.21      674.89     41.32 o 
   8  10   8       13.11       34.51     41.26 o 
   9  10   8      128.30      208.77     52.64 o 
   1  11   8     1507.81     1537.82     31.44 o 
   2  11   8        5.57        2.73     10.28 o 
   3  11   8      198.87      185.56     15.11 o 
   4  11   8      833.22      759.58     31.72 o 
   5  11   8     8321.40     8022.68    134.04 o 
   6  11   8      126.25      103.78     25.21 o 
   7  11   8     1040.34     1032.71     45.06 o 
   8  11   8      510.84      584.07     68.27 o 
   9  11   8     3810.91     3923.60    128.62 o 
   0  12   8     4281.70     4344.48     80.47 o 
   1  12   8    13026.00    12608.81    156.71 o 
   2  12   8       18.33       13.26     11.52 o 
   3  12   8    11739.11    11214.00    153.50 o 
   4  12   8     1662.38     1714.98     53.68 o 
   5  12   8     1301.21     1337.31     59.79 o 
   6  12   8        1.87      -25.09     22.86 o 
   7  12   8      107.43      182.39     41.38 o 
   8  12   8      278.07      284.00     50.54 o 
   9  12   8      152.50      220.97     53.67 o 
   1  13   8      571.96      479.21     19.52 o 
   2  13   8      575.76      577.83     20.60 o 
   3  13   8     1027.73      954.57     32.40 o 
   4  13   8        2.14       19.36     19.34 o 
   5  13   8     4129.89     4049.29     79.50 o 
   6  13   8       53.42       76.27     25.75 o 
   7  13   8     3153.88     3428.48     84.49 o 
   8  13   8      204.10      244.77     64.91 o 
   9  13   8     2891.72     2983.14    238.05 o 
   0  14   8        0.73      -14.28     17.03 o 
   1  14   8       82.23       79.22     14.16 o 
   2  14   8      612.84      508.28     25.96 o 
   3  14   8      103.42      141.03     19.93 o 
   4  14   8      399.74      414.70     32.98 o 
   5  14   8      533.59      496.84     32.22 o 
   6  14   8      386.31      355.94     32.03 o 
   7  14   8      295.78      269.04     49.91 o 
   8  14   8       46.46       10.45     46.36 o 
   9  14   8       85.70      168.10     53.85 o 
   1  15   8      135.71      110.59     15.86 o 
   2  15   8       71.27       47.33     17.09 o 
   3  15   8     1172.44     1255.59     38.89 o 
   4  15   8       22.18       21.36     20.21 o 
   5  15   8     4885.15     4956.03     86.71 o 
   6  15   8      227.86      218.13     37.95 o 
   7  15   8     4876.01     4938.79    156.01 o 
   8  15   8       73.89      107.12     49.43 o 
   0  16   8      105.82      127.93     24.81 o 
   1  16   8     8528.20     8556.57    108.95 o 
   2  16   8     1534.06     1454.56     44.65 o 
   3  16   8     8348.85     7899.18    118.19 o 
   4  16   8      143.06      163.76     28.82 o 
   5  16   8     2521.41     2557.28     68.37 o 
   6  16   8        2.09      -12.61     34.60 o 
   7  16   8        8.73      104.33     46.76 o 
   8  16   8        3.95      -23.21     47.12 o 
   1  17   8       56.37       39.53     20.65 o 
   2  17   8      707.56      631.80     53.41 o 
   3  17   8     1295.25     1351.07     46.35 o 
   4  17   8      103.06      106.26     27.15 o 
   5  17   8     1223.42     1191.31     53.50 o 
   6  17   8      344.41      406.44     45.47 o 
   7  17   8     3614.15     3547.24    127.58 o 
   8  17   8        2.11      -29.22     50.84 o 
   0  18   8      122.90      139.28     25.20 o 
   1  18   8      223.57      216.52     21.58 o 
   2  18   8      814.12      744.17     36.24 o 
   3  18   8       26.25       29.63     33.74 o 
   4  18   8       79.78      106.93     27.64 o 
   5  18   8       77.16       29.89     35.66 o 
   6  18   8       23.03       67.35     38.84 o 
   7  18   8      377.31      376.83     52.17 o 
   1  19   8       62.64       59.63     21.79 o 
   2  19   8        5.05       30.53     26.51 o 
   3  19   8     2910.05     2967.57    115.07 o 
   4  19   8       22.18       83.42     43.23 o 
   5  19   8     1540.84     1555.47     79.75 o 
   6  19   8       14.25      -43.44     38.12 o 
   7  19   8     3199.30     3266.14    175.46 o 
   0  20   8       77.00      108.12     26.92 o 
   1  20   8     7767.85     7930.93    122.94 o 
   2  20   8        4.70       24.76     28.14 o 
   3  20   8     7744.47     7503.81    162.16 o 
   4  20   8        3.92       -1.99     43.19 o 
   5  20   8      777.83      957.58     87.21 o 
   6  20   8        3.99       19.73     41.92 o 
   7  20   8      770.73      826.32     65.84 o 
   1  21   8        2.41       20.61     24.95 o 
   2  21   8       30.00       36.09     39.41 o 
   3  21   8       72.38       60.02     44.86 o 
   4  21   8       97.31       77.02     46.57 o 
   5  21   8     1276.03     1321.21     82.29 o 
   6  21   8        5.89      -25.40     53.16 o 
   0  22   8      213.10      184.62     78.43 o 
   1  22   8       32.34       78.06     35.90 o 
   2  22   8      381.08      376.47     51.67 o 
   3  22   8      568.86      541.25     59.43 o 
   4  22   8      291.33      225.36     55.61 o 
   5  22   8        2.71       36.70     48.52 o 
   6  22   8        0.99      -32.46     71.44 o 
   1  23   8      489.75      443.94    114.17 o 
   2  23   8        4.55      -44.21     44.22 o 
   3  23   8     1444.90     1496.39     83.77 o 
   4  23   8      211.06      249.25     57.76 o 
   5  23   8      992.87      986.34     91.65 o 
   0  24   8       61.98       56.72     81.73 o 
   1  24   8     4197.31     4294.55    162.77 o 
   2  24   8      388.48      376.39     55.79 o 
   3  24   8     2872.57     2880.63    111.59 o 
   4  24   8      150.05      279.90     72.61 o 
   1  25   8      220.68      185.59     68.02 o 
   2  25   8       25.82       87.62    106.14 o 
   3  25   8      558.18      593.84     89.57 o 
   4  25   8       25.39       12.12     52.45 o 
   0  26   8      151.75      216.90     97.74 o 
   1  26   8       42.58       94.20     63.57 o 
   2  26   8      557.06      504.01     80.46 o 
   3  26   8       18.94      -28.53     79.93 o 
   1  27   8     1000.91     1016.80     97.31 o 
   1   1   9     4729.08     5487.79     60.72 o 
   2   1   9     1110.60     1146.81     19.78 o 
   3   1   9      526.92      512.34     16.05 o 
   4   1   9     3494.26     3484.85     47.44 o 
   5   1   9      673.65      661.95     23.84 o 
   6   1   9     4379.08     4363.83     98.86 o 
   7   1   9     1740.75     1492.21    105.57 o 
   8   1   9     5038.20     5160.23    144.47 o 
   9   1   9      892.42      924.20     86.33 o 
  10   1   9     1355.66     1625.34    112.98 o 
   0   2   9    22472.73    22298.80    417.81 o 
   1   2   9    11305.57    11946.00    140.45 o 
   2   2   9    26239.01    26578.87    349.56 o 
   3   2   9       40.58       46.09      7.35 o 
   4   2   9     9272.80     9125.81    115.01 o 
   5   2   9     3132.04     3116.14     53.75 o 
   6   2   9     4567.59     4698.30    109.61 o 
   7   2   9      467.85      509.20     40.29 o 
   8   2   9      149.65      177.64     44.50 o 
   9   2   9       27.82      -27.33     53.54 o 
  10   2   9       32.15       17.90     48.98 o 
   1   3   9     5321.96     6084.96     87.21 o 
   2   3   9     2635.10     2690.54     39.46 o 
   3   3   9     2224.32     2303.05     55.46 o 
   4   3   9    12136.44    11954.08    157.35 o 
   5   3   9       89.64       69.15     17.70 o 
   6   3   9     6334.43     6498.16    133.03 o 
   7   3   9      526.50      475.67     39.08 o 
   8   3   9     4450.07     4325.40    166.27 o 
   9   3   9      231.16      207.53     64.36 o 
  10   3   9     1449.03     1384.04     94.16 o 
   0   4   9      890.52      921.99     34.82 o 
   1   4   9      638.75      720.11     22.49 o 
   2   4   9     2138.64     2423.03     51.62 o 
   3   4   9     2343.53     2548.74     47.96 o 
   4   4   9      102.61      103.44     15.72 o 
   5   4   9      115.46      115.23     19.47 o 
   6   4   9      579.93      558.59     29.48 o 
   7   4   9        7.26      -27.86     27.46 o 
   8   4   9        1.88       -3.89     38.35 o 
   9   4   9       28.95      -31.84     41.85 o 
  10   4   9        0.37       -4.21     49.16 o 
   1   5   9       85.65       71.24      8.67 o 
   2   5   9     1389.65     1309.12     28.63 o 
   3   5   9      221.72      185.87     21.30 o 
   4   5   9     8574.83     8517.52    128.34 o 
   5   5   9     2701.79     2716.83     57.04 o 
   6   5   9     2801.96     2753.20     60.53 o 
   7   5   9      829.96      768.96     40.94 o 
   8   5   9     2692.73     2583.58     72.83 o 
   9   5   9      821.85      751.58     63.38 o 
  10   5   9     1723.19     1641.13    120.95 o 
   0   6   9    42333.18    43403.79    626.92 o 
   1   6   9    13937.91    14700.58    174.19 o 
   2   6   9    15088.48    14811.42    176.48 o 
   3   6   9     4647.44     4659.26     70.03 o 
   4   6   9    15507.93    15522.80    218.63 o 
   5   6   9     6017.51     6113.82    112.96 o 
   6   6   9     1685.07     1611.98     43.04 o 
   7   6   9      211.46      236.58     31.05 o 
   8   6   9      494.31      477.85     72.38 o 
   9   6   9        2.09      -23.23     43.14 o 
  10   6   9      166.72      219.83     55.26 o 
   1   7   9       10.45        5.37      6.87 o 
   2   7   9     2889.12     2868.67     42.92 o 
   3   7   9      539.12      507.97     30.58 o 
   4   7   9     2933.87     2957.64     56.96 o 
   5   7   9       12.12        7.02     17.29 o 
   6   7   9     7089.01     7136.06    109.10 o 
   7   7   9     2240.69     2112.64     58.44 o 
   8   7   9     3147.42     2975.04     87.75 o 
   9   7   9       60.87      121.50     47.72 o 
  10   7   9     1788.64     1816.63     96.01 o 
   0   8   9      543.53      570.86     27.99 o 
   1   8   9      525.99      519.48     15.48 o 
   2   8   9      188.02      234.52     17.91 o 
   3   8   9        0.49       15.46     13.40 o 
   4   8   9      211.53      208.00     19.70 o 
   5   8   9        2.82      -15.07     17.33 o 
   6   8   9       14.38      -13.80     20.70 o 
   7   8   9      719.92      713.55     41.99 o 
   8   8   9      369.98      343.87     47.43 o 
   9   8   9        0.65        3.01     43.49 o 
  10   8   9        0.45      -35.45     73.85 o 
   1   9   9       11.87       34.71      9.43 o 
   2   9   9     2497.97     2498.34     44.39 o 
   3   9   9      127.93      143.56     16.91 o 
   4   9   9     4140.77     3987.13     93.10 o 
   5   9   9      621.16      587.48     30.51 o 
   6   9   9     4138.19     4167.23     80.55 o 
   7   9   9     1289.46     1252.51     60.98 o 
   8   9   9     6319.04     6243.96    162.37 o 
   9   9   9       70.13      140.74     57.74 o 
   0  10   9    16678.68    16526.43    280.51 o 
   1  10   9     6228.89     6060.45     81.24 o 
   2  10   9     9458.23     8750.61    112.05 o 
   3  10   9     3638.43     3713.01     66.96 o 
   4  10   9     7140.04     7044.41    144.63 o 
   5  10   9     2993.17     2762.88     60.52 o 
   6  10   9     2560.43     2315.12     57.72 o 
   7  10   9       19.54       55.32     29.89 o 
   8  10   9       40.83       49.77     42.93 o 
   9  10   9       99.19       98.90     49.55 o 
   1  11   9      745.03      731.34     22.55 o 
   2  11   9     2366.38     2329.92     40.92 o 
   3  11   9      171.37      172.62     19.49 o 
   4  11   9     1302.14     1219.16     38.93 o 
   5  11   9      868.05      817.53     41.61 o 
   6  11   9     4845.74     4778.77     91.61 o 
   7  11   9     3040.64     2954.52    123.67 o 
   8  11   9     2012.87     1923.01     88.83 o 
   9  11   9       45.74       13.12     47.25 o 
   0  12   9      268.68      266.37     43.16 o 
   1  12   9        5.85       13.18     12.69 o 
   2  12   9      129.06      133.47     15.04 o 
   3  12   9        0.04       -4.42     15.61 o 
   4  12   9       93.59      122.00     21.19 o 
   5  12   9        9.80       -7.95     28.50 o 
   6  12   9       20.95        6.56     24.38 o 
   7  12   9       89.75       45.51     30.27 o 
   8  12   9       73.93       71.63     45.02 o 
   9  12   9      281.81      261.47     56.83 o 
   1  13   9       37.44        6.86     15.32 o 
   2  13   9      327.13      304.77     21.46 o 
   3  13   9      695.18      707.00     30.60 o 
   4  13   9     4252.40     4173.14     78.83 o 
   5  13   9       47.04       23.52     22.16 o 
   6  13   9     1686.04     1702.02     54.57 o 
   7  13   9      808.02      785.62     46.95 o 
   8  13   9     2845.87     2777.46    105.40 o 
   9  13   9      357.39      324.97     59.22 o 
   0  14   9    15130.20    14968.34    235.04 o 
   1  14   9     2885.45     2866.98     49.74 o 
   2  14   9    15666.67    15534.84    207.16 o 
   3  14   9      154.33      161.07     20.44 o 
   4  14   9     3894.68     3985.84     72.78 o 
   5  14   9      348.38      393.46     30.55 o 
   6  14   9     1343.21     1287.47     65.27 o 
   7  14   9        4.72       78.01     31.82 o 
   8  14   9        2.73      -36.25     45.68 o 
   1  15   9     1306.89     1273.95     39.75 o 
   2  15   9     1748.32     1828.62     49.15 o 
   3  15   9      353.07      273.44     23.58 o 
   4  15   9     1024.14     1116.44     39.20 o 
   5  15   9      370.06      411.05     30.47 o 
   6  15   9     2800.66     2834.78     95.44 o 
   7  15   9      206.66      289.92     50.96 o 
   8  15   9     2139.88     2199.57    116.30 o 
   0  16   9     1571.17     1532.45     57.19 o 
   1  16   9      357.86      316.87     23.01 o 
   2  16   9      182.96      182.54     24.28 o 
   3  16   9      417.30      425.06     49.99 o 
   4  16   9      272.10      243.07     25.73 o 
   5  16   9        7.41        6.10     26.05 o 
   6  16   9      157.02      187.63     39.61 o 
   7  16   9       31.97       44.45     44.76 o 
   8  16   9        5.24      -15.58     48.52 o 
   1  17   9      305.96      311.27     24.17 o 
   2  17   9      491.84      504.21     37.74 o 
   3  17   9      859.37      836.28     38.88 o 
   4  17   9     1507.22     1494.30     52.16 o 
   5  17   9     1593.59     1632.55     61.35 o 
   6  17   9     1068.74     1101.89     61.21 o 
   7  17   9      258.23      233.24     47.37 o 
   8  17   9      336.00      382.78     63.04 o 
   0  18   9     9680.10     9804.11    167.28 o 
   1  18   9     3021.29     2888.62     64.47 o 
   2  18   9     9113.43     8590.20    139.77 o 
   3  18   9     1477.37     1550.69     59.11 o 
   4  18   9     5074.54     5185.44    100.43 o 
   5  18   9       60.26      103.88     37.29 o 
   6  18   9      365.63      512.57     67.21 o 
   7  18   9      373.84      368.00     51.33 o 
   1  19   9      663.18      639.83     34.06 o 
   2  19   9      665.46      651.02     41.99 o 
   3  19   9        3.81       20.90     29.38 o 
   4  19   9      612.12      542.63     55.78 o 
   5  19   9        7.26       16.03     36.18 o 
   6  19   9     1380.36     1365.84    129.14 o 
   7  19   9      527.10      625.41     58.68 o 
   0  20   9       40.62       85.98     30.67 o 
   1  20   9      289.83      269.57     29.64 o 
   2  20   9       43.59      -19.13     33.14 o 
   3  20   9      158.12      182.94     46.88 o 
   4  20   9      178.47      214.21     48.91 o 
   5  20   9      143.11      197.67     78.20 o 
   6  20   9      173.99      209.33     46.54 o 
   7  20   9      152.72      150.63     53.28 o 
   1  21   9      305.48      343.04     38.97 o 
   2  21   9      132.54      143.34     37.68 o 
   3  21   9       78.74       -0.07     44.66 o 
   4  21   9      694.09      886.23     83.04 o 
   5  21   9      640.62      843.01     95.23 o 
   6  21   9     1990.69     2068.49    108.65 o 
   0  22   9     2934.82     2927.30    185.49 o 
   1  22   9     1283.77     1255.22    117.50 o 
   2  22   9     4305.58     4376.79    136.32 o 
   3  22   9      650.65      701.27     64.06 o 
   4  22   9      833.05      718.74     73.48 o 
   5  22   9      606.15      605.00     66.70 o 
   6  22   9      547.44      642.98     94.20 o 
   1  23   9        6.13        4.25     54.82 o 
   2  23   9      843.30      945.89     77.45 o 
   3  23   9      201.12      158.94     82.77 o 
   4  23   9      280.58      379.34     59.90 o 
   5  23   9       54.29       75.03     57.41 o 
   0  24   9      323.51      298.72     99.55 o 
   1  24   9       32.86       81.46     58.07 o 
   2  24   9      414.94      511.98     76.24 o 
   3  24   9      555.77      568.77     86.59 o 
   4  24   9        0.79        9.45     52.06 o 
   1  25   9       25.34       50.10     59.79 o 
   2  25   9       34.87       56.98     66.95 o 
   3  25   9      538.07      496.85     64.70 o 
   0  26   9      907.35      988.41    135.38 o 
   1  26   9      251.88      215.16     80.31 o 
   2  26   9     5082.54     5347.63    196.87 o 
   0   0  10     3793.98     3173.67    125.65 o 
   1   0  10    50524.31    52474.25    684.96 o 
   2   0  10     4062.59     3693.33     62.85 o 
   3   0  10     5051.75     4605.08     87.69 o 
   4   0  10     2133.68     2216.93     52.11 o 
   5   0  10     2480.95     2414.00     71.78 o 
   6   0  10      428.01      354.36     57.35 o 
   7   0  10       20.08       14.74     62.05 o 
   8   0  10       26.07       73.77     75.68 o 
   9   0  10       11.09       74.02     85.36 o 
  10   0  10      522.38      550.32    117.74 o 
   1   1  10     3087.74     3558.50     44.33 o 
   2   1  10      360.07      297.86     10.76 o 
   3   1  10     5181.37     5203.63     72.89 o 
   4   1  10     3676.78     3672.38     49.78 o 
   5   1  10     4068.11     3921.61     75.16 o 
   6   1  10     1765.85     1741.43     70.86 o 
   7   1  10     3526.47     3473.14    133.55 o 
   8   1  10     1717.35     1765.29    172.95 o 
   9   1  10     3625.47     3796.56    157.29 o 
  10   1  10     1738.31     1506.53    112.42 o 
   0   2  10    15941.24    18581.14    351.45 o 
   1   2  10     2484.06     2904.54     39.76 o 
   2   2  10     1597.89     1764.42     29.78 o 
   3   2  10      112.28       96.63      8.48 o 
   4   2  10     1027.38     1199.73     30.28 o 
   5   2  10      620.67      624.56     32.83 o 
   6   2  10        0.80       29.39     24.55 o 
   7   2  10       80.49       81.53     46.61 o 
   8   2  10      306.68      255.49     49.34 o 
   9   2  10       92.28       71.96     60.56 o 
  10   2  10       69.26       90.13     71.46 o 
   1   3  10     2618.89     2819.29     46.48 o 
   2   3  10      258.61      250.69     14.62 o 
   3   3  10      146.10      109.43     14.11 o 
   4   3  10     3035.60     3003.29     56.40 o 
   5   3  10     5160.79     5140.54    108.96 o 
   6   3  10      675.84      717.38     53.58 o 
   7   3  10     2496.08     2526.89     90.90 o 
   8   3  10      704.57      763.11     74.58 o 
   9   3  10     2549.51     2806.29    138.35 o 
  10   3  10       79.86      120.61     55.06 o 
   0   4  10    10283.48    10118.74    171.69 o 
   1   4  10    15623.70    15299.81    206.49 o 
   2   4  10     2053.68     2033.61     46.34 o 
   3   4  10     5207.89     4647.97     75.43 o 
   4   4  10     6516.36     6482.71    101.92 o 
   5   4  10     5639.60     5488.07    100.71 o 
   6   4  10       80.34       77.15     24.22 o 
   7   4  10      660.98      705.03     46.45 o 
   8   4  10        4.00      -68.14     38.77 o 
   9   4  10      188.10      242.35     50.75 o 
  10   4  10       38.14       23.90     50.74 o 
   1   5  10       12.64       16.02      7.72 o 
   2   5  10     1367.60     1308.71     30.44 o 
   3   5  10      588.48      551.65     24.96 o 
   4   5  10     4482.30     4291.76     74.38 o 
   5   5  10      110.20       96.33     18.92 o 
   6   5  10     2810.54     2757.32     68.16 o 
   7   5  10     4072.62     4142.33    141.80 o 
   8   5  10     1827.11     1795.66     81.13 o 
   9   5  10     1940.06     1787.32     88.52 o 
  10   5  10      352.31      351.00     60.15 o 
   0   6  10      279.05      267.11     15.65 o 
   1   6  10     1009.70     1106.81     22.88 o 
   2   6  10       93.49       88.84      9.25 o 
   3   6  10        2.37       11.01     11.48 o 
   4   6  10        1.45        9.42     14.74 o 
   5   6  10      259.74      272.05     20.95 o 
   6   6  10       54.30       41.43     22.04 o 
   7   6  10      490.04      436.04     32.90 o 
   8   6  10        4.85      -19.99     39.61 o 
   9   6  10       35.91       30.91     47.16 o 
  10   6  10       91.97       89.73     54.45 o 
   1   7  10     3483.24     3693.67     45.89 o 
   2   7  10      413.77      381.82     21.32 o 
   3   7  10     6265.20     6119.22     88.70 o 
   4   7  10      481.59      419.52     23.38 o 
   5   7  10     2887.07     2701.29     56.94 o 
   6   7  10     2355.99     2285.79     69.77 o 
   7   7  10     4852.26     4842.81    110.27 o 
   8   7  10      778.14      753.72     51.09 o 
   9   7  10      483.02      510.74     60.74 o 
  10   7  10      814.92      819.75     93.93 o 
   0   8  10      598.47      548.99     24.38 o 
   1   8  10    17157.14    16546.48    175.77 o 
   2   8  10     4205.63     4301.36     60.51 o 
   3   8  10     7939.67     7740.03    117.32 o 
   4   8  10     1079.93      945.94     36.02 o 
   5   8  10     3388.45     3231.03     64.67 o 
   6   8  10      934.34      854.73     41.73 o 
   7   8  10      430.37      423.20     41.66 o 
   8   8  10       32.51       74.26     40.72 o 
   9   8  10      311.23      300.66     84.96 o 
   1   9  10      445.91      430.06     15.69 o 
   2   9  10      285.93      306.54     20.67 o 
   3   9  10     2629.60     2610.44     52.05 o 
   4   9  10     1331.76     1335.82     45.90 o 
   5   9  10     3069.38     2874.98     70.66 o 
   6   9  10     2205.26     2252.32     69.13 o 
   7   9  10     3282.53     3457.28    112.67 o 
   8   9  10      293.08      278.88     61.87 o 
   9   9  10      302.13      298.51     63.82 o 
   0  10  10     2240.07     2208.44     90.12 o 
   1  10  10       46.56       40.85     11.70 o 
   2  10  10     1560.96     1591.01     32.37 o 
   3  10  10        4.27       17.77     15.64 o 
   4  10  10       53.16       43.67     19.03 o 
   5  10  10      375.77      359.19     30.60 o 
   6  10  10      185.59      193.88     26.44 o 
   7  10  10        1.25       -9.19     31.44 o 
   8  10  10      455.93      419.81     52.87 o 
   9  10  10      218.93      228.68     53.21 o 
   1  11  10     1735.06     1725.54     34.51 o 
   2  11  10      443.34      460.56     26.05 o 
   3  11  10     1250.03     1233.37     37.15 o 
   4  11  10     4708.22     4357.21     79.15 o 
   5  11  10     4266.75     4079.93     78.70 o 
   6  11  10      484.27      506.28     33.25 o 
   7  11  10     1770.17     1741.74    121.20 o 
   8  11  10     1767.00     1800.35     92.28 o 
   9  11  10      460.34      648.83     64.32 o 
   0  12  10     4213.34     4197.72     79.99 o 
   1  12  10     6616.82     6498.53     96.05 o 
   2  12  10     4623.03     4616.92     68.33 o 
   3  12  10     7694.67     7619.00    111.52 o 
   4  12  10     1307.04     1391.54     43.24 o 
   5  12  10     3036.67     2885.37     64.32 o 
   6  12  10       14.47        4.51     24.94 o 
   7  12  10      210.58      188.62     38.43 o 
   8  12  10        1.11       51.05     45.53 o 
   9  12  10        6.43       -6.99     49.42 o 
   1  13  10     1371.62     1241.20     43.04 o 
   2  13  10      233.43      161.56     21.53 o 
   3  13  10       87.90       43.32     18.00 o 
   4  13  10     2394.10     2363.24     55.50 o 
   5  13  10     6122.61     5688.51    101.52 o 
   6  13  10      779.39      862.61     44.24 o 
   7  13  10     1873.57     2011.18     75.67 o 
   8  13  10      698.84      803.03     65.90 o 
   9  13  10     1529.29     1736.70    116.99 o 
   0  14  10      169.73      152.13     21.63 o 
   1  14  10      346.99      358.90     22.83 o 
   2  14  10       60.89       51.45     20.69 o 
   3  14  10      139.70      119.12     20.20 o 
   4  14  10       15.22       10.51     19.91 o 
   5  14  10        0.40       -1.43     23.57 o 
   6  14  10      443.96      463.13     37.39 o 
   7  14  10       11.10        1.62     30.81 o 
   8  14  10      479.57      483.62     59.73 o 
   1  15  10      564.51      493.84     25.71 o 
   2  15  10      463.01      393.27     27.29 o 
   3  15  10     1388.14     1235.59     39.23 o 
   4  15  10      804.44      753.13     33.81 o 
   5  15  10     2022.62     2112.91     54.57 o 
   6  15  10     1308.40     1316.65     54.57 o 
   7  15  10     2054.95     2104.96     94.31 o 
   8  15  10      186.36      229.67     54.74 o 
   0  16  10     3178.51     3243.07     72.64 o 
   1  16  10     6694.20     6687.13    103.00 o 
   2  16  10     5675.34     5650.26    100.00 o 
   3  16  10     2679.10     3051.35    100.54 o 
   4  16  10     1404.40     1306.40     43.43 o 
   5  16  10     3415.68     3348.07     74.54 o 
   6  16  10     1193.01     1177.72     61.74 o 
   7  16  10      373.09      428.07    107.50 o 
   8  16  10        5.41       10.91     62.77 o 
   1  17  10      472.70      450.20     30.36 o 
   2  17  10      229.69      253.40     27.81 o 
   3  17  10     1898.03     1837.97     55.02 o 
   4  17  10      222.14      198.56     26.69 o 
   5  17  10     1387.76     1388.60     64.20 o 
   6  17  10      974.77      934.33     63.06 o 
   7  17  10     2153.38     2276.82    125.49 o 
   0  18  10      142.23      161.25     30.49 o 
   1  18  10      170.35      162.44     23.74 o 
   2  18  10       40.47       31.50     23.67 o 
   3  18  10      173.55      153.48     29.29 o 
   4  18  10       47.56       95.62     44.24 o 
   5  18  10      225.59      158.10     39.58 o 
   6  18  10       42.44      -22.49     39.01 o 
   7  18  10        8.43        9.86     42.98 o 
   1  19  10      642.95      689.11     33.69 o 
   2  19  10       86.28       33.98     25.29 o 
   3  19  10      977.72      945.48     56.25 o 
   4  19  10      280.94      272.14     49.43 o 
   5  19  10      959.61      994.85     59.73 o 
   6  19  10      534.80      629.68     55.11 o 
   7  19  10     1055.73     1122.30     69.93 o 
   0  20  10     3421.97     3353.59    199.98 o 
   1  20  10     4302.98     4250.59     93.08 o 
   2  20  10     1077.75     1073.96     57.50 o 
   3  20  10     2986.98     3146.80    186.49 o 
   4  20  10     1515.71     1566.89    153.13 o 
   5  20  10      100.25       82.38     50.05 o 
   6  20  10        7.57       25.55     45.94 o 
   1  21  10      241.55      158.96     36.89 o 
   2  21  10       28.26       61.65     35.75 o 
   3  21  10      562.18      533.78     71.62 o 
   4  21  10      596.44      743.35     66.95 o 
   5  21  10      447.12      506.73     62.04 o 
   6  21  10      841.22      928.02     65.59 o 
   0  22  10       16.55       -7.92     75.41 o 
   1  22  10      100.55      147.76     37.43 o 
   2  22  10       75.99      146.50     60.04 o 
   3  22  10        0.32      -74.36     60.60 o 
   4  22  10      496.63      572.76     65.40 o 
   5  22  10       57.67      104.72     56.93 o 
   1  23  10      241.77      254.43     64.48 o 
   2  23  10      603.36      502.07     72.11 o 
   3  23  10       56.07       16.15     60.19 o 
   4  23  10       78.10       42.67     66.23 o 
   5  23  10      290.26      262.38     60.86 o 
   0  24  10      468.49      422.36    100.30 o 
   1  24  10     2374.70     2378.32    125.74 o 
   2  24  10      772.42      563.29     78.68 o 
   3  24  10      697.64      692.38    154.37 o 
   4  24  10      323.67      540.54     67.14 o 
   1  25  10       40.59       75.37    105.12 o 
   2  25  10       45.68      132.58     67.29 o 
   3  25  10      305.06      370.50    131.18 o 
   0  26  10      624.07      646.44    117.72 o 
   1  26  10       75.22      134.37    151.12 o 
   2  26  10      321.39      481.99    141.30 o 
   1   1  11        5.77       33.61      7.71 o 
   2   1  11      324.95      407.03     12.82 o 
   3   1  11     3247.39     3442.88     49.18 o 
   4   1  11     1515.46     1487.04     71.01 o 
   5   1  11     4382.79     4327.61     85.72 o 
   6   1  11     1358.11     1316.89     57.30 o 
   7   1  11     3166.39     3196.50    129.70 o 
   8   1  11     1870.27     2002.62    190.29 o 
   9   1  11     3172.00     3097.42    143.17 o 
  10   1  11     1055.97     1150.22    102.35 o 
   0   2  11    23794.89    25235.07    465.79 o 
   1   2  11    20347.59    20405.97    234.23 o 
   2   2  11    12931.02    13114.23    167.54 o 
   3   2  11    11446.87    11689.93    165.49 o 
   4   2  11     5726.04     5721.12     91.51 o 
   5   2  11     5337.81     5255.33     88.22 o 
   6   2  11     2450.13     2469.72     84.77 o 
   7   2  11       58.45       75.74     47.20 o 
   8   2  11      351.85      408.60     68.40 o 
   9   2  11        8.60       19.40     57.56 o 
  10   2  11       83.19      137.66     71.38 o 
   1   3  11      131.05      161.09     10.02 o 
   2   3  11     1954.16     1980.28     59.52 o 
   3   3  11       96.45       71.93     13.65 o 
   4   3  11      679.71      682.64     26.72 o 
   5   3  11     2481.62     2486.81     53.02 o 
   6   3  11     1785.62     1869.20     61.79 o 
   7   3  11     2931.01     2900.76    109.87 o 
   8   3  11     1566.53     1614.57    104.10 o 
   9   3  11     1672.20     1649.42    118.95 o 
  10   3  11       50.95       34.45     51.19 o 
   0   4  11      233.02      264.84     20.77 o 
   1   4  11       79.30      103.18     11.37 o 
   2   4  11      207.93      275.37     37.74 o 
   3   4  11      473.76      545.33     24.73 o 
   4   4  11       40.82       34.08     15.40 o 
   5   4  11       20.10       17.57     17.57 o 
   6   4  11      302.95      270.13     28.80 o 
   7   4  11        3.27       -6.25     32.48 o 
   8   4  11       36.72      -21.07     52.82 o 
   9   4  11       77.24      153.18     69.60 o 
  10   4  11       85.94       31.38     51.57 o 
   1   5  11       66.43       70.17      8.32 o 
   2   5  11     4293.76     4413.06     70.75 o 
   3   5  11     4364.11     4564.55     82.59 o 
   4   5  11      692.23      605.84     27.00 o 
   5   5  11     3389.23     3243.53     70.28 o 
   6   5  11     5325.70     5311.99    105.48 o 
   7   5  11     1335.94     1376.19     63.66 o 
   8   5  11     1340.11     1263.75     71.75 o 
   9   5  11     3158.62     3220.09    114.40 o 
  10   5  11      864.02      978.41     76.41 o 
   0   6  11    29238.80    29587.63    481.34 o 
   1   6  11    23125.12    23100.25    284.98 o 
   2   6  11     4525.58     4420.51     59.87 o 
   3   6  11    15641.60    14988.78    208.71 o 
   4   6  11     7685.13     7536.15    107.68 o 
   5   6  11     1968.48     1917.35     46.36 o 
   6   6  11      136.97      128.48     23.87 o 
   7   6  11      669.26      677.12     37.51 o 
   8   6  11        0.33      -31.93     44.38 o 
   9   6  11      155.18       80.66     68.59 o 
   1   7  11       48.42       36.24      8.85 o 
   2   7  11       95.50      119.47     10.55 o 
   3   7  11     1467.64     1376.86     33.09 o 
   4   7  11      654.62      671.37     27.85 o 
   5   7  11     1995.22     2042.56     79.92 o 
   6   7  11     3933.45     3877.39     84.02 o 
   7   7  11     1031.15     1039.44     48.15 o 
   8   7  11     1667.97     1587.39     96.34 o 
   9   7  11     1182.89      984.12    185.18 o 
   0   8  11      462.91      527.65     22.12 o 
   1   8  11        5.92       14.63      8.18 o 
   2   8  11       16.21       22.55     10.44 o 
   3   8  11      636.03      611.41     23.68 o 
   4   8  11        4.74        8.45     16.02 o 
   5   8  11      764.26      780.25     35.79 o 
   6   8  11      161.50      143.24     24.10 o 
   7   8  11      202.76      211.78     32.36 o 
   8   8  11      669.90      729.40     95.68 o 
   9   8  11       94.08      155.48     59.44 o 
   1   9  11      689.36      640.21     21.44 o 
   2   9  11      605.37      562.19     19.64 o 
   3   9  11     1418.54     1474.16     50.65 o 
   4   9  11     3085.56     3012.84     66.95 o 
   5   9  11     1110.86     1115.29     39.24 o 
   6   9  11     1020.66     1097.14     41.90 o 
   7   9  11     1575.78     1500.85     63.36 o 
   8   9  11     2467.51     2648.90    166.12 o 
   9   9  11     1983.77     2065.84    117.96 o 
   0  10  11    14158.25    13807.20    211.41 o 
   1  10  11    10969.34    10653.75    134.51 o 
   2  10  11     6358.65     6253.74     85.18 o 
   3  10  11     4655.08     4495.59     78.27 o 
   4  10  11     3334.36     3344.74     74.23 o 
   5  10  11     2964.08     2928.75     63.48 o 
   6  10  11     4140.97     3802.77     78.04 o 
   7  10  11     1409.45     1309.02     91.58 o 
   8  10  11       28.66       44.27     43.25 o 
   9  10  11       23.22       57.91     88.61 o 
   1  11  11      519.42      497.95     22.46 o 
   2  11  11     1121.20     1094.63     31.24 o 
   3  11  11      752.54      696.00     35.31 o 
   4  11  11       88.17      102.24     20.23 o 
   5  11  11      700.98      746.14     38.06 o 
   6  11  11     1571.83     1576.93     50.79 o 
   7  11  11     2938.83     2950.06     87.19 o 
   8  11  11      814.23      739.34     62.71 o 
   9  11  11     1446.56     1309.86    218.00 o 
   0  12  11      201.79      216.67     23.13 o 
   1  12  11     1033.30     1037.32     31.79 o 
   2  12  11      942.58      927.08     36.39 o 
   3  12  11      499.30      459.53     25.26 o 
   4  12  11        3.02       11.27     19.20 o 
   5  12  11      165.78      119.25     23.73 o 
   6  12  11      166.07      178.75     28.78 o 
   7  12  11       30.56      -13.28     33.78 o 
   8  12  11       10.05        6.64     44.15 o 
   9  12  11        8.09      -20.67     61.42 o 
   1  13  11       60.41       65.47     16.96 o 
   2  13  11     1175.35     1128.99     47.79 o 
   3  13  11     4765.36     4610.93     77.18 o 
   4  13  11     1307.61     1215.90     42.38 o 
   5  13  11     3574.22     3332.48     71.41 o 
   6  13  11     1451.60     1404.15     54.53 o 
   7  13  11     1421.95     1342.18     79.98 o 
   8  13  11     1307.25     1277.22     95.17 o 
   0  14  11     4698.54     4711.32    103.87 o 
   1  14  11     7754.09     7524.62    111.19 o 
   2  14  11     9197.83     8953.48    140.98 o 
   3  14  11     5769.07     5393.73     87.35 o 
   4  14  11      241.09      248.45     24.78 o 
   5  14  11      982.84     1054.51     43.51 o 
   6  14  11      662.00      580.03     40.40 o 
   7  14  11     1123.72     1085.51     60.13 o 
   8  14  11       12.55       16.08     48.38 o 
   1  15  11      985.89     1003.21     34.22 o 
   2  15  11     1255.95     1203.47     42.68 o 
   3  15  11     3019.68     2867.43     59.31 o 
   4  15  11      296.26      318.56     27.19 o 
   5  15  11     1480.43     1418.69     49.77 o 
   6  15  11      237.84      195.66     33.55 o 
   7  15  11     2757.58     2823.31    108.44 o 
   8  15  11      627.82      769.45     70.09 o 
   0  16  11      126.98       84.04     26.31 o 
   1  16  11      292.25      231.23     23.38 o 
   2  16  11      178.46      158.96     25.10 o 
   3  16  11      189.63      175.08     27.10 o 
   4  16  11      158.99      143.49     24.76 o 
   5  16  11       67.55      140.70     28.79 o 
   6  16  11        9.37      -19.86     31.59 o 
   7  16  11        9.33       21.38     45.82 o 
   8  16  11       48.36       28.43     51.24 o 
   1  17  11      104.87       59.54     21.64 o 
   2  17  11      696.15      654.12     41.51 o 
   3  17  11      853.49      949.23     42.29 o 
   4  17  11      750.96      880.96     40.84 o 
   5  17  11     1207.11     1176.25     60.10 o 
   6  17  11     3892.10     3685.02    103.52 o 
   7  17  11     1537.73     1737.39     79.19 o 
   0  18  11     5159.39     5393.97    120.33 o 
   1  18  11     2127.42     2382.12     59.52 o 
   2  18  11      352.57      379.03     31.84 o 
   3  18  11     5238.13     5208.20    103.88 o 
   4  18  11     3325.45     3251.35    112.46 o 
   5  18  11      690.48      776.13     53.83 o 
   6  18  11      590.81      682.78     63.40 o 
   7  18  11     1485.24     1582.53     96.02 o 
   1  19  11       64.37      118.47     26.06 o 
   2  19  11      229.30      293.03     34.10 o 
   3  19  11      225.74      236.53     39.68 o 
   4  19  11      219.58      174.52     49.15 o 
   5  19  11      581.68      545.12     50.80 o 
   6  19  11     1547.48     1633.59     76.74 o 
   7  19  11       82.17      128.47     48.49 o 
   0  20  11       70.62       83.86     48.41 o 
   1  20  11       89.35       78.74     29.62 o 
   2  20  11      215.00      144.37     37.54 o 
   3  20  11       11.19       25.18     43.43 o 
   4  20  11      253.91      340.17     54.62 o 
   5  20  11        2.26      -23.72     47.36 o 
   6  20  11      109.44       94.85     45.57 o 
   1  21  11       25.13       -0.08     33.21 o 
   2  21  11       10.28       28.31     54.50 o 
   3  21  11      725.18      828.33     65.68 o 
   4  21  11      715.05      753.71     67.28 o 
   5  21  11     1839.47     1895.12     99.77 o 
   6  21  11     1391.74     1775.06    108.93 o 
   0  22  11     1237.60     1040.62    120.84 o 
   1  22  11     2729.31     2724.70    100.31 o 
   2  22  11     2467.65     2729.56    101.35 o 
   3  22  11     2804.34     2705.18    185.00 o 
   4  22  11     1962.81     2287.25    145.24 o 
   5  22  11      332.62      300.04     61.77 o 
   1  23  11      420.55      505.44     73.30 o 
   2  23  11      329.75      239.13     51.86 o 
   3  23  11      183.04      160.14     66.70 o 
   4  23  11      301.79      293.84     62.55 o 
   0  24  11        0.18       -8.61     77.53 o 
   1  24  11      156.76      115.56     63.21 o 
   2  24  11        0.73       97.96     63.48 o 
   3  24  11      409.81      464.38     78.29 o 
   4  24  11      126.31      194.29     86.83 o 
   1  25  11       21.98       31.36     62.56 o 
   2  25  11      706.40      658.93     85.64 o 
   0  26  11      689.69      800.61    127.52 o 
   1  26  11      541.27      404.12     81.31 o 
   0   0  12     8480.96     7401.59    264.28 o 
   1   0  12     1546.10     1205.17     32.98 o 
   2   0  12    33201.99    35469.85    513.80 o 
   3   0  12     1827.68     1801.26     44.90 o 
   4   0  12     4583.55     4526.07    138.12 o 
   5   0  12     2250.52     2331.19     95.94 o 
   6   0  12       85.81       29.78     41.43 o 
   7   0  12      125.09       70.14     69.70 o 
   8   0  12      299.82      195.08     84.22 o 
   9   0  12     1157.23     1010.88    132.65 o 
  10   0  12     2448.20     2432.58    202.03 o 
   1   1  12       22.35       43.13      7.90 o 
   2   1  12      217.02      179.92     10.71 o 
   3   1  12      321.38      299.14     15.33 o 
   4   1  12     3364.59     3382.37     68.72 o 
   5   1  12      995.88      997.37     47.29 o 
   6   1  12      840.00      885.44     49.33 o 
   7   1  12      204.53      231.07     54.07 o 
   8   1  12     1619.73     1789.81    111.52 o 
   9   1  12      891.54      908.82     89.96 o 
  10   1  12     1786.37     2030.44    131.64 o 
   0   2  12      206.39      287.65     23.93 o 
   1   2  12      422.14      613.68     15.56 o 
   2   2  12       30.08       46.60     10.73 o 
   3   2  12      553.35      553.95     39.24 o 
   4   2  12      572.33      598.67     28.99 o 
   5   2  12     2053.92     2054.16     64.04 o 
   6   2  12        9.69      -11.74     28.37 o 
   7   2  12      129.72       93.39     41.32 o 
   8   2  12       16.00        8.62     51.33 o 
   9   2  12      612.87      635.46     82.62 o 
  10   2  12        0.27       16.37    104.65 o 
   1   3  12      232.27      184.32     10.67 o 
   2   3  12       14.62       23.73     10.76 o 
   3   3  12     2934.08     3114.29     54.81 o 
   4   3  12     4068.85     3897.49     82.25 o 
   5   3  12     6182.56     6122.06    130.35 o 
   6   3  12      962.83      764.22     55.03 o 
   7   3  12      261.10      276.74     40.01 o 
   8   3  12     3567.00     3582.92    147.35 o 
   9   3  12     1245.74     1389.49    108.14 o 
  10   3  12     1189.82     1372.02     87.04 o 
   0   4  12    36449.64    35601.45    576.65 o 
   1   4  12     2311.61     2322.35     55.91 o 
   2   4  12     7057.96     6965.48    103.09 o 
   3   4  12     8004.19     8133.59    133.45 o 
   4   4  12     5506.85     5251.67     87.42 o 
   5   4  12       37.25       23.14     18.43 o 
   6   4  12      312.91      337.17     49.26 o 
   7   4  12      125.36      137.78     37.23 o 
   8   4  12       34.02       61.70     57.29 o 
   9   4  12      315.77      308.33     55.14 o 
   1   5  12       34.41       48.32     13.02 o 
   2   5  12      360.43      347.09     27.64 o 
   3   5  12     3498.45     3506.33     84.51 o 
   4   5  12     6451.81     6199.00    109.13 o 
   5   5  12     4203.96     4171.18     77.43 o 
   6   5  12      857.39      888.33     43.41 o 
   7   5  12      597.05      669.24     56.08 o 
   8   5  12     3607.32     3560.40    116.03 o 
   9   5  12      413.58      424.84     57.79 o 
   0   6  12      383.10      400.87     30.46 o 
   1   6  12       20.59       25.77      9.43 o 
   2   6  12        8.79        5.61      9.77 o 
   3   6  12      620.39      606.28     30.20 o 
   4   6  12      114.58       96.88     19.96 o 
   5   6  12      780.75      677.55     34.56 o 
   6   6  12       49.18       58.18     23.30 o 
   7   6  12        0.36      -12.33     28.35 o 
   8   6  12      397.13      385.37     51.67 o 
   9   6  12       12.24       10.52     75.60 o 
   1   7  12     2424.14     2483.65     37.18 o 
   2   7  12      183.26      185.85     12.13 o 
   3   7  12      291.91      301.36     16.86 o 
   4   7  12    10525.36    10279.75    141.95 o 
   5   7  12       17.76       -7.28     18.27 o 
   6   7  12     3208.31     3162.43     84.08 o 
   7   7  12      843.22      934.64     51.56 o 
   8   7  12     1991.32     2166.54    117.98 o 
   9   7  12     1537.41     1372.21     97.48 o 
   0   8  12     2717.63     2647.79     53.64 o 
   1   8  12     1265.46     1263.44     31.99 o 
   2   8  12    20078.09    19577.40    232.95 o 
   3   8  12     4315.09     4348.73     69.36 o 
   4   8  12     4386.38     4075.70     73.62 o 
   5   8  12      232.62      212.13     23.10 o 
   6   8  12      179.50      210.68     29.40 o 
   7   8  12      380.59      309.15     38.51 o 
   8   8  12      141.51      155.75     54.12 o 
   9   8  12        9.93      -43.21     53.78 o 
   1   9  12     1910.58     1857.04     38.69 o 
   2   9  12      885.13      862.34     24.13 o 
   3   9  12     2062.36     1928.19     44.63 o 
   4   9  12      944.00      988.91     35.20 o 
   5   9  12      809.48      830.23     35.00 o 
   6   9  12     4429.42     4326.40    121.45 o 
   7   9  12      342.50      416.79     41.53 o 
   8   9  12     1581.33     1547.20    136.59 o 
   9   9  12      819.70      699.81     79.60 o 
   0  10  12      816.63      722.25     44.44 o 
   1  10  12     1976.47     1905.90     39.10 o 
   2  10  12     2991.42     2979.32     46.15 o 
   3  10  12       91.09      112.42     18.55 o 
   4  10  12       55.20       59.07     19.10 o 
   5  10  12        4.20       -2.11     20.66 o 
   6  10  12       60.98       91.88     25.09 o 
   7  10  12      415.00      343.09     45.34 o 
   8  10  12        5.27       57.11     65.23 o 
   9  10  12      139.66      125.25     97.17 o 
   1  11  12     2098.41     2060.12     43.73 o 
   2  11  12       20.08       15.16     15.62 o 
   3  11  12      215.63      227.30     21.46 o 
   4  11  12     3189.04     3112.25     64.25 o 
   5  11  12     1200.71     1095.19     72.05 o 
   6  11  12     3047.85     2964.31     68.02 o 
   7  11  12      197.18      250.44     39.95 o 
   8  11  12     2325.41     2349.63     95.55 o 
   9  11  12      332.27      310.25     70.84 o 
   0  12  12     3189.66     3516.91    136.37 o 
   1  12  12     6631.24     6784.75    100.95 o 
   2  12  12    10610.56    10222.71    142.40 o 
   3  12  12     3180.38     3053.20     58.21 o 
   4  12  12     5987.38     5587.81     97.22 o 
   5  12  12      140.41      192.79     25.90 o 
   6  12  12      307.12      338.41     33.06 o 
   7  12  12       11.25       43.95     39.67 o 
   8  12  12       20.13      -18.40     39.57 o 
   1  13  12      208.95      161.01     20.04 o 
   2  13  12      918.12      857.80     35.45 o 
   3  13  12       79.29       58.41     18.69 o 
   4  13  12     3952.35     3790.86     90.66 o 
   5  13  12     1241.69     1165.78     55.05 o 
   6  13  12      434.46      465.70     39.10 o 
   7  13  12      399.00      406.03     45.71 o 
   8  13  12      320.41      309.71     49.69 o 
   0  14  12       23.63       -9.46     26.17 o 
   1  14  12       57.85       30.06     16.70 o 
   2  14  12      352.66      269.96     25.85 o 
   3  14  12      361.02      345.58     25.08 o 
   4  14  12     1581.39     1596.39     45.79 o 
   5  14  12       36.23       53.35     25.15 o 
   6  14  12      242.87      299.82     35.23 o 
   7  14  12       12.88      -15.60     36.65 o 
   8  14  12      357.87      366.22     49.75 o 
   1  15  12      675.47      657.84     30.71 o 
   2  15  12     1338.32     1243.36     49.29 o 
   3  15  12      503.65      533.00     31.85 o 
   4  15  12     3078.77     3102.22     79.11 o 
   5  15  12       16.13       29.53     25.76 o 
   6  15  12     1662.57     1735.40     68.87 o 
   7  15  12      564.67      673.49    101.17 o 
   8  15  12      753.58      752.69     67.73 o 
   0  16  12     4392.64     4610.07    181.97 o 
   1  16  12     1438.47     1440.97     59.49 o 
   2  16  12     6493.25     6292.19    110.15 o 
   3  16  12     1309.05     1256.69     46.95 o 
   4  16  12     2094.41     2193.03     60.85 o 
   5  16  12       13.88       13.89     26.50 o 
   6  16  12       29.31       -0.72     32.59 o 
   7  16  12       71.31       68.72     49.41 o 
   1  17  12      203.01      149.31     35.79 o 
   2  17  12      378.00      456.80     32.73 o 
   3  17  12      778.84      793.96     40.31 o 
   4  17  12      559.16      505.59     34.94 o 
   5  17  12       38.21       29.35     30.00 o 
   6  17  12     3945.69     3804.81    111.15 o 
   7  17  12       63.26       67.59     43.40 o 
   0  18  12     2112.58     1918.31     97.90 o 
   1  18  12       41.69       41.82     24.25 o 
   2  18  12      119.28       90.58     27.03 o 
   3  18  12        7.70       16.25     29.91 o 
   4  18  12       45.17       56.70     36.49 o 
   5  18  12       70.34       77.77     38.43 o 
   6  18  12      140.79       74.76     42.40 o 
   7  18  12        0.77      -15.19     42.91 o 
   1  19  12        4.15        5.49     27.19 o 
   2  19  12     1453.34     1473.31     77.57 o 
   3  19  12      565.35      558.37     58.94 o 
   4  19  12      553.95      679.47     61.81 o 
   5  19  12      236.96      240.81     44.17 o 
   6  19  12      362.55      424.19     60.27 o 
   0  20  12     2344.53     2370.33    110.74 o 
   1  20  12     1752.59     1755.99     61.28 o 
   2  20  12     3445.84     3523.99    114.43 o 
   3  20  12     2112.17     2096.10     96.09 o 
   4  20  12     1158.38     1088.01     73.54 o 
   5  20  12       26.91       71.34     49.59 o 
   6  20  12      467.92      611.96     61.98 o 
   1  21  12        3.10       27.43     34.57 o 
   2  21  12      260.45      242.83     50.52 o 
   3  21  12       42.70       41.01     57.09 o 
   4  21  12     2296.96     2489.45    180.61 o 
   5  21  12      535.29      605.47     69.47 o 
   0  22  12       92.70      196.24     57.56 o 
   1  22  12       13.10       40.83     44.40 o 
   2  22  12       16.14       73.82     45.27 o 
   3  22  12      214.11      233.16     68.51 o 
   4  22  12        2.71      -54.16     48.78 o 
   5  22  12      300.73      477.02     99.80 o 
   1  23  12      152.81      162.43     61.71 o 
   2  23  12      815.77      858.39     67.39 o 
   3  23  12        5.55      -21.23     59.22 o 
   4  23  12      637.05      830.14    175.74 o 
   0  24  12     2166.34     1935.24    169.79 o 
   1  24  12      811.89      812.01     87.57 o 
   2  24  12     3511.82     3854.72    162.82 o 
   3  24  12     1172.04     1191.10    103.95 o 
   1  25  12       25.52       92.10     64.56 o 
   2  25  12      674.49      759.85     95.30 o 
   1   1  13     1774.80     1890.59     29.69 o 
   2   1  13     1221.45     1217.35     25.24 o 
   3   1  13     5522.83     5561.97     97.25 o 
   4   1  13      346.26      307.52     29.02 o 
   5   1  13     8775.92     8458.51    165.25 o 
   6   1  13      383.47      352.53     39.19 o 
   7   1  13     4728.30     5028.66    142.36 o 
   8   1  13     1050.67     1103.37    179.63 o 
   9   1  13     2226.01     2158.89    158.16 o 
   0   2  13     1147.10     1008.77     27.20 o 
   1   2  13    22811.71    22622.69    245.70 o 
   2   2  13     2715.03     2819.50     53.64 o 
   3   2  13     8194.50     7892.35    130.74 o 
   4   2  13      518.20      545.17     28.73 o 
   5   2  13    13017.78    12867.84    235.49 o 
   6   2  13      454.63      422.45     40.17 o 
   7   2  13      441.37      470.25     52.42 o 
   8   2  13     1774.74     1902.76    243.22 o 
   9   2  13       43.96      134.82     69.26 o 
   1   3  13      450.58      439.42     14.99 o 
   2   3  13      397.44      454.63     19.40 o 
   3   3  13     2268.77     2192.28     51.53 o 
   4   3  13     4770.87     4988.82     93.35 o 
   5   3  13     3531.70     3489.40    110.61 o 
   6   3  13      192.80      193.42     35.81 o 
   7   3  13     8988.41     9305.91    245.71 o 
   8   3  13     1254.46     1228.16     96.05 o 
   9   3  13      385.89      418.31     88.85 o 
   0   4  13       15.79        3.80     13.40 o 
   1   4  13        1.12       -7.46      9.09 o 
   2   4  13      344.36      353.15     21.02 o 
   3   4  13     1015.11     1009.38     39.95 o 
   4   4  13      820.14      788.09     30.70 o 
   5   4  13      455.33      466.41     31.51 o 
   6   4  13      638.73      688.02    109.41 o 
   7   4  13       20.81      -36.91     33.18 o 
   8   4  13       73.21      -50.33     89.62 o 
   9   4  13       29.21       37.58     47.18 o 
   1   5  13      530.00      465.79     21.61 o 
   2   5  13       17.13       30.28     14.64 o 
   3   5  13     2489.38     2449.37     85.02 o 
   4   5  13      874.25      825.88     65.47 o 
   5   5  13     1390.87     1412.55     49.45 o 
   6   5  13      483.97      437.67     40.28 o 
   7   5  13     5450.23     5556.42    152.58 o 
   8   5  13        6.44       -3.27     41.89 o 
   9   5  13     3664.98     4081.01    161.17 o 
   0   6  13     4132.80     4311.54     84.59 o 
   1   6  13    18724.34    19117.84    238.72 o 
   2   6  13      311.67      305.28     15.17 o 
   3   6  13     4509.50     4450.77     68.53 o 
   4   6  13     1016.64     1022.71     38.68 o 
   5   6  13     8953.57     8530.54    211.16 o 
   6   6  13      311.46      362.80     36.03 o 
   7   6  13      775.05      704.93     48.33 o 
   8   6  13        1.82       17.47     40.73 o 
   9   6  13        4.57       53.03     49.07 o 
   1   7  13     1994.57     2000.66     32.87 o 
   2   7  13     2258.88     2263.37     39.90 o 
   3   7  13     1938.10     1935.22     39.53 o 
   4   7  13       16.23       41.19     16.73 o 
   5   7  13     2405.11     2236.47     52.28 o 
   6   7  13     1021.19      990.17     44.69 o 
   7   7  13     3593.56     3485.12    180.01 o 
   8   7  13       69.61      133.00     55.17 o 
   9   7  13     1235.39     1017.58     87.15 o 
   0   8  13       52.75       81.51     15.68 o 
   1   8  13     1612.84     1595.96     30.99 o 
   2   8  13      196.56      227.87     15.44 o 
   3   8  13      955.29     1015.01     33.11 o 
   4   8  13      403.50      422.03     25.45 o 
   5   8  13      105.26       95.54     21.29 o 
   6   8  13      271.69      262.54     31.17 o 
   7   8  13       77.21      108.47     39.51 o 
   8   8  13       90.13      104.40     44.41 o 
   9   8  13        1.93      -22.79     53.86 o 
   1   9  13       30.13       33.82     13.76 o 
   2   9  13      783.16      739.60     24.81 o 
   3   9  13     3679.20     3507.47     60.80 o 
   4   9  13      954.26      949.10     47.57 o 
   5   9  13     1320.36     1231.57     42.11 o 
   6   9  13      339.41      373.11     33.50 o 
   7   9  13     2506.31     2438.96     99.63 o 
   8   9  13      357.21      372.76     78.64 o 
   9   9  13      980.87      979.02     89.77 o 
   0  10  13     2662.25     2566.74    142.26 o 
   1  10  13    34232.97    33821.94    395.47 o 
   2  10  13     5523.74     5462.16     77.93 o 
   3  10  13     6497.83     6250.54    101.99 o 
   4  10  13      484.09      468.01     39.90 o 
   5  10  13     4751.24     4408.25     83.26 o 
   6  10  13        5.98       34.49     26.85 o 
   7  10  13      114.36      121.90     35.65 o 
   8  10  13       47.95       50.66     45.60 o 
   9  10  13      201.78      221.07     66.11 o 
   1  11  13     8355.12     8192.69    116.90 o 
   2  11  13      120.39       83.67     16.92 o 
   3  11  13     1247.08     1311.99     40.11 o 
   4  11  13     1809.80     1769.66     48.21 o 
   5  11  13     3792.07     3570.58     72.98 o 
   6  11  13      212.19      186.78     34.00 o 
   7  11  13     4011.29     3768.46    100.53 o 
   8  11  13      151.17      208.74     50.39 o 
   0  12  13        0.43        5.77     26.21 o 
   1  12  13      161.14      191.07     19.60 o 
   2  12  13     2064.85     2060.77     66.86 o 
   3  12  13      501.40      500.50     26.43 o 
   4  12  13        0.12       -7.91     20.36 o 
   5  12  13      178.55      158.32     26.43 o 
   6  12  13       58.11       57.38     32.11 o 
   7  12  13      256.70      187.34     39.51 o 
   8  12  13       24.88        5.92     46.57 o 
   1  13  13       45.86       56.96     18.49 o 
   2  13  13       76.95       54.98     21.40 o 
   3  13  13       26.70       53.26     19.76 o 
   4  13  13      444.01      445.27     28.87 o 
   5  13  13     2497.68     2576.61     67.26 o 
   6  13  13      129.61      146.65     31.88 o 
   7  13  13     1743.04     1868.07     89.68 o 
   8  13  13      252.11      219.23     45.89 o 
   0  14  13      903.80     1042.70     67.93 o 
   1  14  13     6991.23     7138.81    118.37 o 
   2  14  13     2871.99     2697.09     76.98 o 
   3  14  13     7168.13     7142.50    109.90 o 
   4  14  13      874.43      959.95     37.78 o 
   5  14  13     3910.91     4028.13     89.54 o 
   6  14  13      143.87      125.97     34.98 o 
   7  14  13      918.16      947.33     66.61 o 
   8  14  13       30.74      -11.15     49.10 o 
   1  15  13      343.12      296.79     31.46 o 
   2  15  13      281.05      232.27     26.65 o 
   3  15  13       62.72       78.96     26.54 o 
   4  15  13     1374.82     1386.14     44.89 o 
   5  15  13      443.53      467.56     35.32 o 
   6  15  13      223.60      187.67     39.01 o 
   7  15  13     4182.95     4622.03    138.48 o 
   0  16  13     2383.81     2114.57     77.77 o 
   1  16  13        1.89       12.02     22.84 o 
   2  16  13       38.36       14.51     23.80 o 
   3  16  13      311.93      329.22     33.39 o 
   4  16  13      253.63      272.88     28.63 o 
   5  16  13      142.98      119.62     31.14 o 
   6  16  13      136.51      104.79     34.61 o 
   7  16  13      232.64      232.15     52.79 o 
   1  17  13      487.93      432.21     32.46 o 
   2  17  13      137.14      157.37     30.70 o 
   3  17  13      655.44      787.40     41.04 o 
   4  17  13       42.27       59.18     29.06 o 
   5  17  13     4536.16     4344.37     98.13 o 
   6  17  13       45.12       31.38     39.17 o 
   7  17  13     2172.51     2317.91     89.93 o 
   0  18  13     2081.08     1924.47    109.54 o 
   1  18  13     9285.18     9757.50    157.10 o 
   2  18  13      372.41      402.11     55.98 o 
   3  18  13     4126.07     4201.50     96.16 o 
   4  18  13      801.18      821.13     62.92 o 
   5  18  13      704.21      720.57     53.28 o 
   6  18  13       83.52       93.35     43.11 o 
   1  19  13      348.23      374.89     36.50 o 
   2  19  13       58.54       -2.39     33.74 o 
   3  19  13      690.77      775.21    102.80 o 
   4  19  13       38.12       28.95     44.14 o 
   5  19  13      935.71      936.46     59.10 o 
   6  19  13      181.01      134.86     45.38 o 
   0  20  13      123.03       55.59     58.76 o 
   1  20  13        4.96      -64.79     32.40 o 
   2  20  13       80.76      122.61     33.38 o 
   3  20  13       30.38       27.19     58.12 o 
   4  20  13       10.64      -27.85     45.34 o 
   5  20  13       30.37        2.25     49.72 o 
   6  20  13       87.12      113.17     45.23 o 
   1  21  13       28.82       63.47     36.57 o 
   2  21  13       40.73       28.15     48.28 o 
   3  21  13      536.83      544.49     75.53 o 
   4  21  13       70.94       90.97     66.10 o 
   5  21  13      311.07      340.96     63.48 o 
   0  22  13      383.62      539.73    113.46 o 
   1  22  13     4558.80     4703.78    209.88 o 
   2  22  13      592.24      656.41     62.05 o 
   3  22  13     3152.58     2936.62    142.32 o 
   4  22  13      134.78      125.38     71.50 o 
   1  23  13      109.53       97.03     51.73 o 
   2  23  13       23.08       42.70     51.94 o 
   3  23  13      198.44      176.98     69.94 o 
   4  23  13      126.34      120.88     69.68 o 
   0  24  13       97.57       95.48     92.31 o 
   1  24  13       55.80       19.38     65.01 o 
   2  24  13       42.90       23.55     49.30 o 
   3  24  13      633.94      764.55     89.94 o 
   1  25  13      117.39      162.74     70.50 o 
   0   0  14    13084.30    12783.10    298.56 o 
   1   0  14      575.21      615.06     25.13 o 
   2   0  14    15636.09    15483.53    259.21 o 
   3   0  14      266.42      308.59     38.41 o 
   4   0  14     8143.30     7968.29    218.28 o 
   5   0  14      379.07      329.36     48.05 o 
   6   0  14     7999.29     7724.56    348.70 o 
   7   0  14     7183.12     6661.63    254.92 o 
   8   0  14     2306.65     2266.41    180.09 o 
   9   0  14      941.70      997.76    135.46 o 
   1   1  14       42.53       56.52      9.73 o 
   2   1  14     1101.18     1079.28     30.56 o 
   3   1  14       70.99       75.18     21.12 o 
   4   1  14     3108.88     3028.80     94.45 o 
   5   1  14      790.17      806.92     46.09 o 
   6   1  14     8756.43     8530.71    172.76 o 
   7   1  14      469.40      497.61     55.35 o 
   8   1  14     1143.54     1184.51     96.83 o 
   9   1  14      689.60      684.36     87.31 o 
   0   2  14      116.48      126.89     17.23 o 
   1   2  14        3.51       -3.84      8.34 o 
   2   2  14       13.81       10.10     16.12 o 
   3   2  14        2.63       16.84     16.54 o 
   4   2  14      576.09      540.15     35.88 o 
   5   2  14       17.20       69.40     38.60 o 
   6   2  14     1192.85     1192.16     57.41 o 
   7   2  14     3375.63     3144.56    108.75 o 
   8   2  14      494.91      404.59     72.49 o 
   9   2  14       62.32      113.83     66.19 o 
   1   3  14       23.10       37.63      9.81 o 
   2   3  14      226.58      217.93     18.42 o 
   3   3  14     1029.41     1017.63     39.94 o 
   4   3  14     4220.19     4113.91     94.77 o 
   5   3  14      344.09      358.45     66.49 o 
   6   3  14     1722.57     1810.49     71.04 o 
   7   3  14      221.85      240.93     78.76 o 
   8   3  14     2881.18     2853.95    236.85 o 
   9   3  14      218.62      219.17     73.07 o 
   0   4  14    17025.63    16645.10    277.57 o 
   1   4  14      179.43      219.71     16.96 o 
   2   4  14     9328.04     9196.40    147.31 o 
   3   4  14     1442.25     1501.39     48.49 o 
   4   4  14     8255.54     8302.42    157.38 o 
   5   4  14      109.32      127.70     30.36 o 
   6   4  14      458.12      480.73     60.85 o 
   7   4  14      280.55      273.33     48.82 o 
   8   4  14       10.71        5.10     58.65 o 
   9   4  14        1.96      -18.51     45.95 o 
   1   5  14      124.21      164.12     16.26 o 
   2   5  14     1851.77     1930.66     46.69 o 
   3   5  14     2998.40     2921.87     62.18 o 
   4   5  14     6638.19     6632.00    131.21 o 
   5   5  14       86.31      130.13     35.01 o 
   6   5  14     6768.56     6609.95    144.37 o 
   7   5  14        3.10      -44.73     38.29 o 
   8   5  14     2802.00     2775.22    111.41 o 
   9   5  14        0.89        6.22     52.83 o 
   0   6  14      101.59      111.98     17.30 o 
   1   6  14      623.92      596.40     22.52 o 
   2   6  14     1198.05     1197.30     27.80 o 
   3   6  14      178.65      176.81     17.51 o 
   4   6  14     2144.22     2084.55     54.05 o 
   5   6  14      211.31      240.91     32.99 o 
   6   6  14        0.57        5.69     28.51 o 
   7   6  14       28.75       48.82     37.94 o 
   8   6  14      164.81      143.59     46.09 o 
   9   6  14        0.45      -21.41     57.36 o 
   1   7  14      910.02      876.44     25.09 o 
   2   7  14     5529.69     5501.14     78.70 o 
   3   7  14     3242.49     3243.93     82.88 o 
   4   7  14     1875.51     1888.02     43.25 o 
   5   7  14       61.78       65.88     23.50 o 
   6   7  14     2824.84     2767.36    122.42 o 
   7   7  14      357.15      344.60     49.18 o 
   8   7  14     3181.75     2914.12    105.49 o 
   9   7  14        2.85      -57.70     56.39 o 
   0   8  14    19530.54    19225.73    325.66 o 
   1   8  14     2953.65     2967.02     45.93 o 
   2   8  14     2565.69     2472.48     49.14 o 
   3   8  14      246.06      261.37     27.72 o 
   4   8  14     4293.95     4220.50     71.28 o 
   5   8  14        1.55      -21.90     19.49 o 
   6   8  14      947.90      939.94     44.56 o 
   7   8  14       29.51       44.85     39.51 o 
   8   8  14       18.71       14.34     44.20 o 
   9   8  14       31.65      117.55     63.32 o 
   1   9  14      383.74      375.23     19.82 o 
   2   9  14      979.55      946.72     29.16 o 
   3   9  14     1520.34     1526.84     38.23 o 
   4   9  14     2304.55     2364.39     54.13 o 
   5   9  14       40.91       28.55     22.01 o 
   6   9  14     3556.18     3551.45     90.59 o 
   7   9  14       37.84       31.42     39.27 o 
   8   9  14     1800.77     1767.04     86.46 o 
   9   9  14      148.59      215.83    185.65 o 
   0  10  14     3778.87     3738.50    158.19 o 
   1  10  14     2982.68     2927.80     49.91 o 
   2  10  14     2131.45     2112.40     44.33 o 
   3  10  14     1338.18     1302.59     40.18 o 
   4  10  14      282.61      313.88     25.38 o 
   5  10  14       92.81       41.87     22.48 o 
   6  10  14       72.80       51.78     31.38 o 
   7  10  14        5.69        7.09     38.50 o 
   8  10  14      134.99       97.84     61.64 o 
   1  11  14      782.63      785.04     32.44 o 
   2  11  14      466.40      435.85     21.97 o 
   3  11  14      301.44      301.53     22.83 o 
   4  11  14     2083.43     1994.70     54.81 o 
   5  11  14      174.13      222.28     26.66 o 
   6  11  14     1934.30     1990.95     69.23 o 
   7  11  14       42.51       56.49     43.20 o 
   8  11  14     4045.90     4200.06    130.88 o 
   0  12  14    22326.83    22933.81    452.74 o 
   1  12  14      440.34      426.33     30.87 o 
   2  12  14     6033.06     5884.89    101.73 o 
   3  12  14     1244.30     1167.84     37.38 o 
   4  12  14     3777.90     3731.41     82.10 o 
   5  12  14       69.56       58.47     25.49 o 
   6  12  14     1066.99      975.37     62.21 o 
   7  12  14        9.41       73.20     36.66 o 
   8  12  14        1.28       20.99     47.94 o 
   1  13  14     2531.99     2468.35     72.16 o 
   2  13  14     4819.12     4713.95     87.75 o 
   3  13  14      955.46      875.87     34.17 o 
   4  13  14      240.81      307.90     26.75 o 
   5  13  14      163.33      197.00     41.60 o 
   6  13  14     3020.15     2964.81     85.44 o 
   7  13  14       16.90        1.72     36.52 o 
   8  13  14      694.81      780.05     67.67 o 
   0  14  14       78.24       14.75     29.19 o 
   1  14  14       41.30       55.34     24.59 o 
   2  14  14        2.90       -0.78     21.82 o 
   3  14  14      567.36      637.23     31.47 o 
   4  14  14       40.52       90.18     23.25 o 
   5  14  14        2.90        7.97     27.75 o 
   6  14  14       64.83       41.58     36.07 o 
   7  14  14       36.97       13.55     37.92 o 
   8  14  14      203.59      221.40     81.66 o 
   1  15  14       44.71       61.65     31.31 o 
   2  15  14     1135.72      973.65     46.15 o 
   3  15  14      284.12      334.20     44.86 o 
   4  15  14      120.80      140.47     25.43 o 
   5  15  14      282.03      280.34     32.07 o 
   6  15  14     3137.66     2981.97     89.13 o 
   7  15  14      132.34      184.45     42.87 o 
   0  16  14     9176.73     8667.31    371.92 o 
   1  16  14        1.09       12.67     26.08 o 
   2  16  14    10522.23    10036.80    176.55 o 
   3  16  14      140.43      132.40     28.53 o 
   4  16  14     2648.50     2629.34     65.33 o 
   5  16  14      154.48      122.85     34.04 o 
   6  16  14      849.16      900.70     51.40 o 
   7  16  14       41.94       77.13     38.46 o 
   1  17  14      334.28      411.05     39.09 o 
   2  17  14      372.22      422.77     37.24 o 
   3  17  14      393.98      348.79     37.28 o 
   4  17  14      434.84      381.53     44.25 o 
   5  17  14      126.62      135.27     34.11 o 
   6  17  14     2126.91     2239.70     74.20 o 
   7  17  14        0.24       32.13     43.37 o 
   0  18  14       72.40      122.53     60.37 o 
   1  18  14       15.27       11.34     32.18 o 
   2  18  14        9.13      -10.58     36.66 o 
   3  18  14        4.01      -12.53     40.04 o 
   4  18  14        3.36      -14.20     40.70 o 
   5  18  14       67.72      129.79     41.43 o 
   6  18  14      411.48      403.85     49.88 o 
   1  19  14       25.28       -1.57     35.05 o 
   2  19  14       14.63        9.34     30.91 o 
   3  19  14        2.95       -7.11     48.64 o 
   4  19  14      524.82      512.31     50.20 o 
   5  19  14      189.26      122.66     50.37 o 
   6  19  14     1516.13     1558.24    122.26 o 
   0  20  14     3728.52     4012.75    149.74 o 
   1  20  14       36.32       18.88     35.87 o 
   2  20  14     2791.98     3022.68    172.75 o 
   3  20  14        3.89      -39.89     43.76 o 
   4  20  14     2011.73     1737.54    113.34 o 
   5  20  14      170.66      190.72     56.33 o 
   1  21  14       12.76       18.83     51.14 o 
   2  21  14      355.39      481.54     48.27 o 
   3  21  14       34.08       18.39     86.38 o 
   4  21  14      581.06      503.50     99.70 o 
   5  21  14       83.53      127.89     57.01 o 
   0  22  14        5.90      -14.59     54.89 o 
   1  22  14       12.65      -25.39     38.52 o 
   2  22  14      134.89       26.56     48.08 o 
   3  22  14      489.56      483.70     78.80 o 
   4  22  14       19.99        6.67     83.78 o 
   1  23  14       46.37       36.71     49.19 o 
   2  23  14      999.82     1145.13     82.39 o 
   3  23  14       10.60        5.49     53.25 o 
   0  24  14     2012.94     1849.32    166.81 o 
   1  24  14       12.93        9.68     63.13 o 
   2  24  14     2721.61     3104.20    166.78 o 
   1   1  15     1871.48     1958.50     36.74 o 
   2   1  15        5.22        5.58     17.89 o 
   3   1  15     3617.07     3648.94     84.34 o 
   4   1  15      119.42      141.62     27.88 o 
   5   1  15     2122.64     2106.12     69.57 o 
   6   1  15       44.98       46.58     33.63 o 
   7   1  15     3657.74     3699.00    182.15 o 
   8   1  15       91.51      108.18    156.48 o 
   9   1  15     3122.58     3213.19    153.60 o 
   0   2  15      172.37      188.82     16.35 o 
   1   2  15    25099.05    25229.25    310.53 o 
   2   2  15       29.69       47.22     16.62 o 
   3   2  15     6336.94     5937.95    137.83 o 
   4   2  15      473.29      432.17     34.48 o 
   5   2  15     1673.28     1704.65     64.53 o 
   6   2  15      199.40      167.97     36.09 o 
   7   2  15      861.22      805.23     64.69 o 
   8   2  15     1156.82     1137.97    102.69 o 
   9   2  15      194.03      278.29     75.65 o 
   1   3  15       52.73       63.61     14.52 o 
   2   3  15      116.11      130.98     18.72 o 
   3   3  15     3065.29     2983.81     90.58 o 
   4   3  15     1787.97     1792.10     58.59 o 
   5   3  15      119.49      101.36     30.82 o 
   6   3  15       50.45       73.94     34.26 o 
   7   3  15     1556.79     1428.00     80.06 o 
   8   3  15        2.21      -30.25     58.19 o 
   9   3  15     6029.94     5939.44    381.85 o 
   0   4  15       32.40       26.71     20.31 o 
   1   4  15       48.97       32.42     17.22 o 
   2   4  15        5.48      -16.78     16.67 o 
   3   4  15     1072.23     1167.05     39.43 o 
   4   4  15      394.67      406.62     41.19 o 
   5   4  15      920.88      969.78     51.49 o 
   6   4  15      457.29      418.36     43.21 o 
   7   4  15      277.90      242.33     50.89 o 
   8   4  15       27.70       41.91     61.56 o 
   9   4  15      240.53      228.63     97.95 o 
   1   5  15      374.50      388.20     24.99 o 
   2   5  15     1561.15     1574.52     42.99 o 
   3   5  15     2195.50     2234.48     53.41 o 
   4   5  15     3190.43     3191.37    103.95 o 
   5   5  15     6495.79     6414.52    157.67 o 
   6   5  15      215.73      162.17     42.62 o 
   7   5  15     3992.39     4180.68    131.44 o 
   8   5  15      142.87      144.48     40.97 o 
   9   5  15     1560.55     1716.17    108.05 o 
   0   6  15     2551.96     2449.89     71.31 o 
   1   6  15    32101.55    32323.19    400.96 o 
   2   6  15      992.92      984.19     28.27 o 
   3   6  15    13767.36    13745.16    193.10 o 
   4   6  15       31.22       26.49     25.20 o 
   5   6  15    12628.09    11925.90    224.67 o 
   6   6  15      169.73       94.40     31.83 o 
   7   6  15       72.72       79.97     39.22 o 
   8   6  15       36.13       25.14     42.61 o 
   9   6  15       87.75       24.33     59.91 o 
   1   7  15     2917.60     2934.99     48.62 o 
   2   7  15       44.23       27.99     13.35 o 
   3   7  15      377.07      375.93     24.02 o 
   4   7  15     1656.78     1571.90     40.25 o 
   5   7  15     1609.82     1634.23     59.44 o 
   6   7  15       17.74       15.40     33.44 o 
   7   7  15     2984.31     3049.36    110.39 o 
   8   7  15      178.66      170.43     48.08 o 
   9   7  15      579.76      606.22     79.17 o 
   0   8  15     2735.52     2669.72     66.82 o 
   1   8  15     2378.49     2411.26     41.06 o 
   2   8  15     1184.82     1168.22     49.18 o 
   3   8  15       88.08       48.78     17.89 o 
   4   8  15      139.12      143.24     24.02 o 
   5   8  15      257.62      261.30     29.32 o 
   6   8  15       67.10       48.41     35.05 o 
   7   8  15        5.91      -11.19     38.12 o 
   8   8  15      277.56      298.07     52.72 o 
   1   9  15      394.71      419.87     23.09 o 
   2   9  15       85.07       61.87     15.61 o 
   3   9  15     1867.94     1798.26     44.55 o 
   4   9  15        2.57      -12.68     19.17 o 
   5   9  15     3778.13     3676.23     81.13 o 
   6   9  15      306.80      388.31     61.79 o 
   7   9  15     2442.60     2320.27     91.83 o 
   8   9  15       24.24       11.02     44.42 o 
   0  10  15     4023.84     3925.78    107.13 o 
   1  10  15     7153.04     7079.66    104.15 o 
   2  10  15     1698.16     1644.79     39.02 o 
   3  10  15    15966.21    15613.81    207.27 o 
   4  10  15        3.62       25.47     20.79 o 
   5  10  15     1847.82     1879.19     52.77 o 
   6  10  15        1.47        1.90     32.13 o 
   7  10  15      390.45      363.46     51.54 o 
   8  10  15        1.08      -10.14     45.91 o 
   1  11  15       16.32        9.94     22.17 o 
   2  11  15      526.06      579.53     30.50 o 
   3  11  15       23.16       46.05     18.78 o 
   4  11  15      576.15      599.75     31.78 o 
   5  11  15     3756.32     3498.13     75.08 o 
   6  11  15       39.17       31.57     31.79 o 
   7  11  15     2284.05     2272.67    105.21 o 
   8  11  15        8.36       11.72     47.81 o 
   0  12  15        0.37      -17.67     27.85 o 
   1  12  15      650.67      530.42     34.32 o 
   2  12  15       42.31       31.45     23.93 o 
   3  12  15       29.04       42.14     19.61 o 
   4  12  15      428.95      510.89     44.76 o 
   5  12  15      315.90      251.11     31.55 o 
   6  12  15        7.64       18.68     33.39 o 
   7  12  15        2.69        6.54     40.40 o 
   8  12  15       42.60       28.87     49.49 o 
   1  13  15      918.86      888.37     47.40 o 
   2  13  15       18.05       -8.89     28.09 o 
   3  13  15     3784.05     3589.92     67.43 o 
   4  13  15       79.72      112.39     23.65 o 
   5  13  15     5479.87     5428.97    108.77 o 
   6  13  15       57.17       32.92     34.08 o 
   7  13  15     1113.04     1158.47     71.60 o 
   8  13  15       31.04        7.27     47.21 o 
   0  14  15      582.64      590.16     59.03 o 
   1  14  15     6021.76     5997.31    122.26 o 
   2  14  15      682.04      668.96     39.63 o 
   3  14  15     4203.80     4244.08     85.09 o 
   4  14  15       35.37       41.49     23.41 o 
   5  14  15     1483.16     1534.85     68.88 o 
   6  14  15      107.55      159.18     37.88 o 
   7  14  15      196.97      169.66     42.80 o 
   1  15  15        5.04       58.13     27.40 o 
   2  15  15       44.42        6.27     27.48 o 
   3  15  15     2704.87     2828.84     68.21 o 
   4  15  15      399.16      437.31     41.27 o 
   5  15  15     2329.85     2212.15     68.47 o 
   6  15  15        1.80       -3.94     31.68 o 
   7  15  15     2690.04     2624.76     88.51 o 
   0  16  15        7.64      -29.10     40.38 o 
   1  16  15       25.53       36.92     27.32 o 
   2  16  15       18.34       28.35     26.03 o 
   3  16  15      196.35      210.95     33.51 o 
   4  16  15      789.01      859.59     45.61 o 
   5  16  15     1112.70     1091.27     52.21 o 
   6  16  15      327.06      267.89     39.53 o 
   7  16  15      544.60      558.97     48.61 o 
   1  17  15      350.52      416.08     47.26 o 
   2  17  15       19.59       78.71     31.84 o 
   3  17  15      997.89     1072.77     95.63 o 
   4  17  15       33.86       29.70     37.44 o 
   5  17  15     1144.07     1160.72     54.77 o 
   6  17  15      291.48      318.81     41.68 o 
   0  18  15       92.78      105.22    130.53 o 
   1  18  15     4700.29     4689.23    174.77 o 
   2  18  15      601.56      670.89     62.57 o 
   3  18  15     3896.15     4068.51    124.29 o 
   4  18  15       41.09      -26.51     43.16 o 
   5  18  15     1370.96     1344.25     58.95 o 
   6  18  15      332.06      307.60     60.88 o 
   1  19  15      855.89      716.63     63.11 o 
   2  19  15       81.21       23.21     33.11 o 
   3  19  15      172.71      164.77     49.39 o 
   4  19  15      200.35      160.27     64.37 o 
   5  19  15      258.66      146.67     55.63 o 
   0  20  15      160.37      230.08     61.98 o 
   1  20  15       59.95       33.24     37.72 o 
   2  20  15      274.00      245.06     42.62 o 
   3  20  15      299.52      259.51     51.41 o 
   4  20  15       60.30      176.85     66.16 o 
   5  20  15      425.13      539.16     83.74 o 
   1  21  15      172.89      135.88     41.26 o 
   2  21  15       10.64      -11.01     42.13 o 
   3  21  15     2556.69     2476.11    147.84 o 
   4  21  15       50.20       24.32     63.86 o 
   0  22  15       84.69      108.85     59.81 o 
   1  22  15     4171.14     4366.69    115.98 o 
   2  22  15       44.59       90.15     50.54 o 
   3  22  15     2891.87     3057.41    143.37 o 
   1  23  15      194.78      297.16     56.99 o 
   2  23  15       18.84       27.82     51.87 o 
   0  24  15        0.02       41.71     89.71 o 
   1  24  15        0.53        0.24     72.37 o 
   0   0  16    12601.92    12593.47    297.29 o 
   1   0  16     3276.00     3119.62     66.58 o 
   2   0  16    10014.24     9614.61    247.78 o 
   3   0  16      969.64      887.99     59.90 o 
   4   0  16     6518.27     6098.78    180.58 o 
   5   0  16      140.65      146.45     46.73 o 
   6   0  16       35.92       57.22     48.63 o 
   7   0  16     1753.23     1566.46    124.91 o 
   8   0  16      339.27      334.21    103.73 o 
   9   0  16     1649.31     1624.25    167.32 o 
   1   1  16      134.60      146.38     13.87 o 
   2   1  16      335.70      316.85     24.07 o 
   3   1  16       18.28       23.43     22.69 o 
   4   1  16     1899.37     1922.76     62.10 o 
   5   1  16     2889.70     2898.71     81.70 o 
   6   1  16     2088.43     2148.06     83.25 o 
   7   1  16      532.96      466.10     49.58 o 
   8   1  16     1824.32     2001.54    125.03 o 
   9   1  16       56.63       61.30     69.49 o 
   0   2  16       47.26       65.39     12.25 o 
   1   2  16      296.52      316.85     26.93 o 
   2   2  16       79.74       62.15     16.24 o 
   3   2  16     1262.88     1169.41     55.05 o 
   4   2  16      284.91      308.09     32.84 o 
   5   2  16     1329.86     1326.49     58.69 o 
   6   2  16       27.24       33.84     33.73 o 
   7   2  16      262.92      227.84     50.26 o 
   8   2  16       14.49       -2.73     61.83 o 
   9   2  16      848.10      824.64    151.42 o 
   1   3  16       21.50       43.21     15.43 o 
   2   3  16      184.19      205.54     23.31 o 
   3   3  16        3.76       -2.11     21.21 o 
   4   3  16     7362.45     7180.74    166.88 o 
   5   3  16      162.73      131.55     32.33 o 
   6   3  16      295.65      319.92     41.49 o 
   7   3  16       30.92      111.37     49.71 o 
   8   3  16     2495.94     2447.04    135.16 o 
   9   3  16     1326.91     1186.75    108.30 o 
   0   4  16    11027.51    10961.93    224.10 o 
   1   4  16     2049.67     2116.15     45.65 o 
   2   4  16    12610.45    12107.34    174.26 o 
   3   4  16     2122.59     2049.19     60.10 o 
   4   4  16     5172.26     4973.63    127.70 o 
   5   4  16     3135.38     3001.01    117.05 o 
   6   4  16       70.00       57.36     34.42 o 
   7   4  16      132.85      180.54     56.34 o 
   8   4  16       64.96       24.18     50.80 o 
   9   4  16      247.02      198.00     53.78 o 
   1   5  16     1719.65     1724.52     41.47 o 
   2   5  16       27.01       20.18     17.85 o 
   3   5  16      247.13      198.90     23.29 o 
   4   5  16     7371.34     7292.12    169.96 o 
   5   5  16      955.81      893.46     57.54 o 
   6   5  16     1099.38     1366.69     90.96 o 
   7   5  16     1151.72     1139.63    103.74 o 
   8   5  16     1919.54     1804.10    103.01 o 
   9   5  16       22.97      -63.79     53.70 o 
   0   6  16      395.77      403.26     40.69 o 
   1   6  16      102.18       87.82     17.67 o 
   2   6  16      845.65      902.34     40.83 o 
   3   6  16        1.14        9.79     15.70 o 
   4   6  16      141.58      126.76     34.47 o 
   5   6  16      292.47      251.29     42.61 o 
   6   6  16       46.98        5.69     34.79 o 
   7   6  16      407.12      364.73     49.11 o 
   8   6  16       26.75       46.05     48.94 o 
   1   7  16     2682.39     2623.93     45.93 o 
   2   7  16      125.58      151.18     15.97 o 
   3   7  16      944.42      865.79     33.51 o 
   4   7  16     4850.75     4582.55     82.43 o 
   5   7  16      172.26      221.07     29.63 o 
   6   7  16     1659.13     1659.31     72.29 o 
   7   7  16      737.12      710.19     57.54 o 
   8   7  16     1945.68     1909.23     89.70 o 
   0   8  16      330.51      405.13     29.98 o 
   1   8  16    12105.82    11804.50    160.53 o 
   2   8  16    15559.35    15089.97    212.60 o 
   3   8  16      905.60      879.12     32.53 o 
   4   8  16     2599.76     2571.12     61.39 o 
   5   8  16     1026.77      929.34     48.07 o 
   6   8  16      455.24      415.22     45.33 o 
   7   8  16       96.67       60.08     42.03 o 
   8   8  16       87.48       47.44     44.93 o 
   1   9  16     1278.93     1201.20     39.46 o 
   2   9  16      259.90      240.84     18.72 o 
   3   9  16      397.99      380.74     31.69 o 
   4   9  16     1933.00     1911.94     61.53 o 
   5   9  16      580.39      571.04     40.06 o 
   6   9  16     1657.10     1727.57     76.64 o 
   7   9  16       61.83       28.20     83.29 o 
   8   9  16     1348.08     1468.86    132.66 o 
   0  10  16      921.99      845.28     59.47 o 
   1  10  16      730.76      733.19     32.64 o 
   2  10  16     1672.00     1510.94     38.25 o 
   3  10  16      704.57      775.85     32.21 o 
   4  10  16       26.14       27.62     24.15 o 
   5  10  16      209.21      197.68     29.97 o 
   6  10  16       24.70       26.74     62.52 o 
   7  10  16        8.99      -37.13     40.05 o 
   8  10  16       49.87       27.07     47.51 o 
   1  11  16      739.86      780.86     38.93 o 
   2  11  16     1682.06     1826.73     56.15 o 
   3  11  16     2324.05     2222.81     72.86 o 
   4  11  16     2255.38     2178.22     55.11 o 
   5  11  16        7.61       27.84     33.51 o 
   6  11  16     2467.29     2438.67     88.61 o 
   7  11  16       85.76       91.23     45.59 o 
   8  11  16     1863.74     1883.95     93.88 o 
   0  12  16     6680.73     6836.57    159.88 o 
   1  12  16      316.31      346.41     31.18 o 
   2  12  16     7204.06     6973.99    144.56 o 
   3  12  16       14.40       21.72     20.65 o 
   4  12  16     2082.18     2014.40     54.75 o 
   5  12  16      139.68      139.64     32.23 o 
   6  12  16      476.43      455.51     49.49 o 
   7  12  16      577.52      538.15     56.83 o 
   1  13  16      534.07      535.76     36.59 o 
   2  13  16      238.03      234.34     36.91 o 
   3  13  16       69.63       91.97     21.61 o 
   4  13  16     2490.51     2487.27     57.58 o 
   5  13  16      321.50      335.21     34.07 o 
   6  13  16     1130.93     1204.62     60.20 o 
   7  13  16     1218.19     1242.34     75.06 o 
   0  14  16      633.15      641.92     74.46 o 
   1  14  16       17.04       24.82     26.62 o 
   2  14  16       97.60       69.42     28.53 o 
   3  14  16      633.97      634.97     50.34 o 
   4  14  16      688.94      645.63     36.89 o 
   5  14  16      127.00       84.00     28.51 o 
   6  14  16      559.85      464.05     45.64 o 
   7  14  16       71.53       34.79     46.92 o 
   1  15  16      868.75      898.64     57.43 o 
   2  15  16      433.18      477.81     38.78 o 
   3  15  16        7.99       28.49     30.16 o 
   4  15  16     2503.89     2374.15     67.07 o 
   5  15  16     1361.00     1360.69     55.83 o 
   6  15  16      305.94      372.07     47.58 o 
   7  15  16     1067.73     1035.84     90.39 o 
   0  16  16     3312.77     3321.38    189.51 o 
   1  16  16      275.35      234.91     38.37 o 
   2  16  16     7002.35     7535.19    364.13 o 
   3  16  16      753.23      726.25     55.73 o 
   4  16  16     2100.86     2173.85     79.77 o 
   5  16  16      182.93      163.24     34.80 o 
   6  16  16       74.52       53.10     35.34 o 
   1  17  16      392.19      443.34     57.29 o 
   2  17  16      204.56      235.68     35.67 o 
   3  17  16      197.80      185.28     46.41 o 
   4  17  16     1150.97     1228.70     82.68 o 
   5  17  16      330.44      331.18     39.53 o 
   6  17  16      439.71      429.76     44.22 o 
   0  18  16      231.56      135.72     55.24 o 
   1  18  16      198.65      197.06     40.58 o 
   2  18  16      220.58      280.07     44.20 o 
   3  18  16      143.98       92.28     45.05 o 
   4  18  16        8.55       11.71     59.48 o 
   5  18  16       82.08      198.53     52.30 o 
   1  19  16      229.22      262.90     43.26 o 
   2  19  16      174.87      164.19     47.86 o 
   3  19  16      469.86      513.04     59.41 o 
   4  19  16      670.81      699.73     65.41 o 
   5  19  16      777.31      893.66     71.54 o 
   0  20  16     1184.60     1225.88     90.27 o 
   1  20  16      556.05      521.51     55.83 o 
   2  20  16     2596.73     2676.34     96.26 o 
   3  20  16      403.87      460.75     49.91 o 
   4  20  16     1643.96     1628.16    134.71 o 
   1  21  16      188.31      203.38     44.25 o 
   2  21  16       29.22      -47.83     65.82 o 
   3  21  16        5.59       52.32     51.96 o 
   4  21  16     2079.00     2058.65    126.42 o 
   0  22  16      112.88      116.52     62.42 o 
   1  22  16       59.42       19.86     50.20 o 
   2  22  16      333.84      379.57     70.10 o 
   3  22  16       12.76      -92.15     57.78 o 
   1  23  16      163.03      190.61     56.57 o 
   2  23  16      291.60      378.53     62.86 o 
   1   1  17       58.16      107.62     15.83 o 
   2   1  17        8.44       11.55     32.38 o 
   3   1  17     2083.74     1932.96     61.36 o 
   4   1  17       30.44       41.85     27.95 o 
   5   1  17     5432.90     5277.58    138.48 o 
   6   1  17      934.77      930.30     55.70 o 
   7   1  17     1176.10     1147.31     65.21 o 
   8   1  17      536.88      387.09     76.58 o 
   0   2  17     6708.56     6049.07    112.61 o 
   1   2  17    10009.70    10143.12    146.47 o 
   2   2  17     2835.22     2883.73     64.27 o 
   3   2  17     6744.88     6710.40    133.48 o 
   4   2  17      961.23      927.35     60.13 o 
   5   2  17     4825.67     4901.86    115.20 o 
   6   2  17      788.56      665.83     50.73 o 
   7   2  17      695.11      731.99     56.28 o 
   8   2  17      652.58      777.27     86.85 o 
   1   3  17      166.78      129.27     20.41 o 
   2   3  17      938.09      912.99     36.91 o 
   3   3  17     2219.22     2216.17     67.31 o 
   4   3  17      617.40      576.32     47.17 o 
   5   3  17     2535.58     2604.78    105.00 o 
   6   3  17     1497.05     1294.21     63.64 o 
   7   3  17     4165.95     4187.79    178.40 o 
   8   3  17     1057.56     1208.19    130.50 o 
   0   4  17      423.58      374.48     33.01 o 
   1   4  17       15.75      -14.68     15.90 o 
   2   4  17      370.82      407.33     35.25 o 
   3   4  17     1584.03     1479.24     94.99 o 
   4   4  17      173.49      202.02     36.62 o 
   5   4  17        5.64       -6.53     35.94 o 
   6   4  17      601.79      541.01     55.31 o 
   7   4  17      230.19      155.02     50.29 o 
   8   4  17      162.46       81.53     54.71 o 
   1   5  17     2821.40     2672.87     50.73 o 
   2   5  17      768.16      798.24     31.02 o 
   3   5  17      202.14      202.12     34.88 o 
   4   5  17      445.62      405.16     36.21 o 
   5   5  17     1528.60     1694.60     77.90 o 
   6   5  17      219.51      147.43     88.92 o 
   7   5  17     2581.39     2442.57    124.55 o 
   8   5  17      249.13      233.90     51.12 o 
   0   6  17    10490.80    10171.86    212.50 o 
   1   6  17     6765.12     6818.98    107.85 o 
   2   6  17      248.67      285.49     21.40 o 
   3   6  17     2278.13     2362.63     54.40 o 
   4   6  17     1287.36     1270.06     49.30 o 
   5   6  17     3459.54     3472.06    113.43 o 
   6   6  17       16.84       37.31     40.16 o 
   7   6  17      119.81       77.78     42.18 o 
   8   6  17       10.51       77.81     62.36 o 
   1   7  17      228.03      232.23     20.89 o 
   2   7  17      268.86      295.71     21.71 o 
   3   7  17     1220.05     1248.80     40.17 o 
   4   7  17       56.47       54.86     22.78 o 
   5   7  17     1648.80     1664.51     56.13 o 
   6   7  17      491.43      471.96     93.73 o 
   7   7  17     2455.10     2434.16     93.01 o 
   8   7  17     1172.22     1119.45     96.42 o 
   0   8  17        3.39        9.28     21.59 o 
   1   8  17      989.57      944.46     38.16 o 
   2   8  17      445.35      426.44     20.50 o 
   3   8  17     1265.04     1205.11     37.60 o 
   4   8  17      125.05       92.75     22.14 o 
   5   8  17      286.85      343.79     36.21 o 
   6   8  17      414.42      298.34     44.56 o 
   7   8  17       11.33        9.42     40.91 o 
   8   8  17       28.35       47.01     47.61 o 
   1   9  17       84.27       53.66     20.70 o 
   2   9  17      154.41      154.24     17.99 o 
   3   9  17     2867.81     2887.68     59.62 o 
   4   9  17     1807.39     1739.30     48.88 o 
   5   9  17      828.41      837.94     53.15 o 
   6   9  17     1493.20     1367.23     69.42 o 
   7   9  17      592.63      550.85     56.17 o 
   8   9  17      693.01      725.46     75.59 o 
   0  10  17     1526.73     1411.24     68.16 o 
   1  10  17    13690.30    13527.20    219.08 o 
   2  10  17      617.38      668.00     58.94 o 
   3  10  17     3343.14     3290.68     95.91 o 
   4  10  17     1169.81     1167.12     45.04 o 
   5  10  17     1543.68     1536.79     68.27 o 
   6  10  17      160.11      134.42     40.27 o 
   7  10  17      352.89      297.64     50.37 o 
   8  10  17       71.90       75.26     48.71 o 
   1  11  17      957.01      912.56     62.41 o 
   2  11  17      505.26      562.70     37.26 o 
   3  11  17     2321.00     2374.72     55.09 o 
   4  11  17       29.11       -3.40     42.28 o 
   5  11  17     1245.39     1394.20     58.11 o 
   6  11  17     1017.69     1106.40     64.85 o 
   7  11  17     2086.48     2245.57     90.34 o 
   0  12  17       41.47       74.22     43.52 o 
   1  12  17      456.36      457.07     34.75 o 
   2  12  17     1249.56     1202.84     50.42 o 
   3  12  17        0.10      -24.43     23.10 o 
   4  12  17      480.18      451.81     39.73 o 
   5  12  17      659.53      587.39     43.85 o 
   6  12  17       67.18       21.33     53.08 o 
   7  12  17       40.22       92.89     46.57 o 
   1  13  17       23.51       39.08     26.91 o 
   2  13  17      106.44       70.46     28.86 o 
   3  13  17      329.53      443.42     42.49 o 
   4  13  17      182.65      161.94     27.72 o 
   5  13  17      175.89      172.37     35.29 o 
   6  13  17     1540.12     1542.50     75.67 o 
   7  13  17     1586.87     1678.59    103.29 o 
   0  14  17     1728.08     1857.58     95.69 o 
   1  14  17     4791.20     4824.76    101.07 o 
   2  14  17     2667.30     2540.59    105.26 o 
   3  14  17     4858.85     4694.78    117.76 o 
   4  14  17     1544.21     1407.38     49.05 o 
   5  14  17      720.49      716.18     56.04 o 
   6  14  17      400.39      428.27     61.24 o 
   7  14  17     1248.96     1138.67     74.20 o 
   1  15  17      228.06      187.61     44.44 o 
   2  15  17       21.20      -24.88     28.11 o 
   3  15  17      386.26      474.96     45.67 o 
   4  15  17      106.80       68.01     32.70 o 
   5  15  17      162.88      120.29     33.13 o 
   6  15  17     1646.83     1686.31     65.72 o 
   0  16  17      108.45      148.18     52.24 o 
   1  16  17        6.28       32.76     33.16 o 
   2  16  17       53.08      112.46     32.98 o 
   3  16  17      437.59      445.61     53.53 o 
   4  16  17      630.84      643.21    104.12 o 
   5  16  17       15.25       22.27     32.02 o 
   6  16  17        0.05       -3.62     34.51 o 
   1  17  17      179.27      174.17     38.31 o 
   2  17  17      788.60      858.30     63.10 o 
   3  17  17      311.36      319.17     52.50 o 
   4  17  17       53.54      106.60     46.87 o 
   5  17  17     1719.61     1840.41     73.72 o 
   6  17  17      175.37      122.17     43.27 o 
   0  18  17     1531.03     1835.32    105.65 o 
   1  18  17     5615.83     5936.21    137.58 o 
   2  18  17      981.23     1007.08     61.07 o 
   3  18  17     1525.82     1428.09     79.63 o 
   4  18  17      610.56      668.55     64.89 o 
   5  18  17     1088.39     1064.76     76.05 o 
   1  19  17      669.90      725.97     54.22 o 
   2  19  17      173.14      216.89     43.87 o 
   3  19  17       65.43       52.75     41.04 o 
   4  19  17       35.02      205.50     53.60 o 
   5  19  17     1007.52     1157.90     78.97 o 
   0  20  17        2.77       62.35     56.96 o 
   1  20  17       15.78       15.82     39.86 o 
   2  20  17      153.38      201.15     44.84 o 
   3  20  17       56.39       47.80     43.78 o 
   4  20  17      191.85      304.01     93.71 o 
   1  21  17      141.28       95.14     45.88 o 
   2  21  17      394.19      535.24     82.35 o 
   3  21  17       37.37       12.42     43.40 o 
   0  22  17      628.69      657.13     80.57 o 
   1  22  17     1169.80     1166.02     68.77 o 
   2  22  17      113.61       88.95     45.25 o 
   0   0  18    10676.08     9619.96    230.59 o 
   1   0  18     4633.63     5191.07    154.29 o 
   2   0  18     2610.19     2703.84    103.46 o 
   3   0  18     3189.68     3281.88    118.65 o 
   4   0  18     1830.74     1866.79     94.00 o 
   5   0  18     2259.73     2370.52    108.94 o 
   6   0  18      440.62      531.06     67.93 o 
   7   0  18     1382.21     1469.48    102.40 o 
   8   0  18      146.61       43.48     95.98 o 
   1   1  18      939.93      893.41     41.93 o 
   2   1  18     1670.35     1466.19     53.21 o 
   3   1  18      296.14      379.48     30.59 o 
   4   1  18      214.30      247.33     34.40 o 
   5   1  18     1293.67     1470.37     64.16 o 
   6   1  18     1960.03     1967.48    108.94 o 
   7   1  18     1857.43     1661.49    106.17 o 
   8   1  18       65.00      130.57     68.80 o 
   0   2  18      132.38       93.04     19.19 o 
   1   2  18       60.34       42.56     31.38 o 
   2   2  18       53.33       30.52     23.46 o 
   3   2  18       14.71      -15.45     30.90 o 
   4   2  18       35.70       44.60     34.16 o 
   5   2  18      733.07      693.05     47.89 o 
   6   2  18        0.00       19.13     36.42 o 
   7   2  18      452.38      332.78     48.03 o 
   8   2  18        8.21       22.30     51.66 o 
   1   3  18       28.27        6.64     18.58 o 
   2   3  18      241.70      237.00     25.62 o 
   3   3  18     4887.16     4797.20    104.87 o 
   4   3  18     1055.45     1238.40     63.36 o 
   5   3  18     2548.66     2418.59    119.81 o 
   6   3  18      917.27      896.86     56.43 o 
   7   3  18     2141.89     1882.28    172.45 o 
   8   3  18     1238.14     1302.40     86.73 o 
   0   4  18     4948.70     4710.66    115.21 o 
   1   4  18     8428.22     8149.40    165.29 o 
   2   4  18     1359.78     1373.41     44.90 o 
   3   4  18     1431.25     1481.73     53.91 o 
   4   4  18     1912.57     2036.04     65.73 o 
   5   4  18     4967.96     4917.61    133.49 o 
   6   4  18      766.00      771.17     62.22 o 
   7   4  18       19.19       37.32     59.54 o 
   8   4  18        1.08      -59.81     62.06 o 
   1   5  18       35.87       19.44     18.96 o 
   2   5  18      361.23      333.05     24.52 o 
   3   5  18     3149.68     3247.83    126.65 o 
   4   5  18     1091.88     1015.64     59.73 o 
   5   5  18     1105.09     1101.44     67.17 o 
   6   5  18      518.57      580.57     58.01 o 
   7   5  18     1735.31     1884.04    116.13 o 
   8   5  18     1470.94     1385.29     80.30 o 
   0   6  18       36.32       24.09     46.81 o 
   1   6  18       68.84       52.75     19.19 o 
   2   6  18      160.67      153.36     21.45 o 
   3   6  18       97.01       94.27     22.70 o 
   4   6  18       24.95       32.41     25.01 o 
   5   6  18      177.68      186.95     32.52 o 
   6   6  18       59.30        4.67     35.53 o 
   7   6  18       20.55       -5.89     54.55 o 
   8   6  18      162.17      197.41     52.46 o 
   1   7  18      185.20      170.15     21.83 o 
   2   7  18      217.01      244.83     21.79 o 
   3   7  18       84.24       76.87     21.96 o 
   4   7  18     1335.88     1330.50     51.96 o 
   5   7  18      233.43      220.91     33.58 o 
   6   7  18     1701.73     1773.49     83.75 o 
   7   7  18      860.81      887.68     88.81 o 
   8   7  18      872.07      907.85     70.77 o 
   0   8  18     5553.56     5581.76    115.76 o 
   1   8  18     5254.18     5271.88     92.51 o 
   2   8  18     3956.04     3960.96     67.21 o 
   3   8  18     3449.68     3355.73     70.05 o 
   4   8  18     1511.06     1501.85     50.82 o 
   5   8  18     1310.33     1289.83     56.18 o 
   6   8  18      222.73      234.00     75.99 o 
   7   8  18      593.26      545.95     60.52 o 
   8   8  18       53.98        6.28     47.55 o 
   1   9  18     4471.86     4308.85     80.62 o 
   2   9  18     1175.48     1236.81     43.47 o 
   3   9  18       12.04        3.15     19.28 o 
   4   9  18     1372.45     1263.46     47.02 o 
   5   9  18     1705.48     1677.62    115.15 o 
   6   9  18     1327.42     1379.38    128.59 o 
   7   9  18      917.06     1025.50     68.32 o 
   0  10  18      201.22      202.08     46.36 o 
   1  10  18     1293.68     1155.77     53.68 o 
   2  10  18     1155.29     1222.54     44.25 o 
   3  10  18      482.23      509.31     29.18 o 
   4  10  18      184.80      177.33     27.32 o 
   5  10  18       82.76       27.39     34.21 o 
   6  10  18       87.81      106.05     40.85 o 
   7  10  18      446.66      544.21     78.81 o 
   1  11  18       85.64       93.27     26.92 o 
   2  11  18       27.89       44.07     26.87 o 
   3  11  18      740.56      835.65     35.59 o 
   4  11  18       62.28       72.34     25.80 o 
   5  11  18      551.98      605.10     49.19 o 
   6  11  18     1612.57     1734.47    141.71 o 
   7  11  18      980.73      936.48     67.25 o 
   0  12  18     3695.60     3844.16    306.72 o 
   1  12  18     6052.46     5963.00    116.35 o 
   2  12  18     1418.60     1507.60     56.43 o 
   3  12  18     2043.95     1984.10     58.00 o 
   4  12  18     2773.93     2683.57     98.34 o 
   5  12  18     2202.64     2099.32     81.19 o 
   6  12  18      218.64      246.44     68.03 o 
   7  12  18       11.80      -23.31     44.54 o 
   1  13  18      110.26      122.63     29.73 o 
   2  13  18        4.89       15.67     28.56 o 
   3  13  18      457.27      536.49     46.18 o 
   4  13  18       26.15       -2.91     28.97 o 
   5  13  18     1084.79     1186.62     64.77 o 
   6  13  18     1252.88     1302.40     71.37 o 
   7  13  18     2323.63     2281.87     96.80 o 
   0  14  18        9.52       -9.79     47.24 o 
   1  14  18       67.23      120.61     35.95 o 
   2  14  18        4.69       61.47     31.60 o 
   3  14  18      308.69      286.77     55.56 o 
   4  14  18      463.20      450.84     48.65 o 
   5  14  18      151.40       72.91     32.41 o 
   6  14  18      176.20      227.67     47.16 o 
   1  15  18        6.31       -3.92     47.92 o 
   2  15  18      276.89      323.75     37.28 o 
   3  15  18       19.86        4.33     41.10 o 
   4  15  18      403.10      396.41     61.75 o 
   5  15  18     1683.56     1727.88     69.08 o 
   6  15  18      970.32      879.59     56.90 o 
   0  16  18     1031.00     1048.94    132.46 o 
   1  16  18     1785.03     1874.06     81.80 o 
   2  16  18     1990.73     1922.37     75.52 o 
   3  16  18     2673.89     2779.24     88.88 o 
   4  16  18      253.92      212.17     69.33 o 
   5  16  18      190.45      201.54     40.84 o 
   6  16  18       83.77       34.97     56.36 o 
   1  17  18      389.47      343.98     43.50 o 
   2  17  18       39.92       18.38     38.66 o 
   3  17  18      168.74      192.14     43.58 o 
   4  17  18      307.68      349.20     56.31 o 
   5  17  18      168.21      117.12     61.55 o 
   0  18  18      334.40      358.33    109.24 o 
   1  18  18        8.49       41.10     39.21 o 
   2  18  18        0.90       30.82     39.88 o 
   3  18  18       12.90       -6.39     39.67 o 
   4  18  18      114.94      175.20     54.31 o 
   5  18  18       32.79       32.03     51.90 o 
   1  19  18       79.49       54.55     40.75 o 
   2  19  18      655.31      641.05     54.42 o 
   3  19  18      698.47      764.61     59.56 o 
   4  19  18       54.94       58.78     52.85 o 
   0  20  18     2792.55     2816.18    134.14 o 
   1  20  18     3503.88     3785.02    109.32 o 
   2  20  18     1213.29     1417.48     72.79 o 
   3  20  18     1281.73     1307.43     71.40 o 
   1  21  18        9.34       17.02     43.64 o 
   2  21  18      132.26      167.16     47.60 o 
   0  22  18        2.45      -25.77     61.31 o 
   1  22  18        0.02       44.43     48.07 o 
   1   1  19       35.85       20.26     23.92 o 
   2   1  19      160.01      136.38     28.36 o 
   3   1  19       93.37      128.73     26.05 o 
   4   1  19     2638.17     2577.82     89.02 o 
   5   1  19      105.58      104.92     36.38 o 
   6   1  19      276.79      288.30     46.08 o 
   7   1  19     1704.94     1726.69    105.98 o 
   8   1  19      977.92     1131.88    102.50 o 
   0   2  19     3421.44     3875.99    128.41 o 
   1   2  19     4244.23     4241.40    123.03 o 
   2   2  19     7543.27     7261.70    200.88 o 
   3   2  19     2605.09     2564.38     65.88 o 
   4   2  19     3520.58     3550.65     91.81 o 
   5   2  19     1374.22     1364.75    121.36 o 
   6   2  19      292.26      346.49     46.07 o 
   7   2  19       32.78       24.64     51.34 o 
   8   2  19        2.96       -8.54     52.98 o 
   1   3  19       16.90       11.41     23.56 o 
   2   3  19       68.31      116.99     28.48 o 
   3   3  19      224.11      319.71     30.67 o 
   4   3  19     3487.09     3438.28    101.71 o 
   5   3  19      612.87      606.36     66.16 o 
   6   3  19     1177.94     1231.69    104.57 o 
   7   3  19      408.74      446.93     59.69 o 
   8   3  19      399.55      470.86     79.31 o 
   0   4  19      897.86      863.25     47.79 o 
   1   4  19        0.93       19.10     19.14 o 
   2   4  19        0.21       29.09     31.63 o 
   3   4  19       44.12       56.59     25.14 o 
   4   4  19       76.42       67.40     30.33 o 
   5   4  19        7.67       22.73     39.68 o 
   6   4  19      268.32      237.67     50.07 o 
   7   4  19       20.34      -21.01    109.27 o 
   8   4  19      202.47      159.84     75.22 o 
   1   5  19      585.91      538.01     28.74 o 
   2   5  19      625.08      548.44     37.45 o 
   3   5  19      655.06      700.45     44.85 o 
   4   5  19     2674.76     2536.93     88.21 o 
   5   5  19      838.24      902.82     63.55 o 
   6   5  19      829.76      957.11     68.11 o 
   7   5  19      220.57      246.26     47.85 o 
   8   5  19     1794.04     1581.05     85.35 o 
   0   6  19     4603.72     4435.84    164.28 o 
   1   6  19     6701.46     6508.37    106.64 o 
   2   6  19     4223.41     4153.59    113.73 o 
   3   6  19      558.86      615.10     38.55 o 
   4   6  19     1900.50     1823.00     60.17 o 
   5   6  19     1286.44     1166.66     53.98 o 
   6   6  19       44.01       81.46     35.56 o 
   7   6  19        8.84        1.82     61.56 o 
   8   6  19       26.88       -8.96     47.98 o 
   1   7  19     1049.03     1054.52     38.75 o 
   2   7  19      314.24      328.94     30.33 o 
   3   7  19        5.75       36.66     21.42 o 
   4   7  19     2290.08     2242.72     66.70 o 
   5   7  19      161.03      117.46     31.76 o 
   6   7  19     2523.91     2447.75     87.85 o 
   7   7  19      889.78      888.85     83.81 o 
   0   8  19      203.38      182.28     28.72 o 
   1   8  19       14.01       -0.74     21.05 o 
   2   8  19        5.82       -4.06     22.82 o 
   3   8  19        2.75      -27.14     21.54 o 
   4   8  19      102.48      111.24     25.94 o 
   5   8  19        1.27       30.75     30.20 o 
   6   8  19       45.17       32.34     38.91 o 
   7   8  19      176.71      281.94     64.20 o 
   1   9  19      159.98      140.42     33.08 o 
   2   9  19      128.03      128.07     25.68 o 
   3   9  19      288.36      249.39     25.35 o 
   4   9  19     2211.90     2153.74     62.37 o 
   5   9  19      241.13      196.46     48.49 o 
   6   9  19      381.90      425.21     78.24 o 
   7   9  19      952.81      787.36     63.37 o 
   0  10  19     3505.33     3763.93    253.21 o 
   1  10  19     1882.39     1948.62     60.54 o 
   2  10  19     5832.21     5926.15    104.50 o 
   3  10  19     1129.46     1053.64     38.47 o 
   4  10  19     1694.26     1761.10    101.13 o 
   5  10  19     1084.72     1135.97     60.76 o 
   6  10  19      469.23      518.36     73.13 o 
   7  10  19      499.40      478.71     57.13 o 
   1  11  19       94.53       92.75     28.35 o 
   2  11  19      102.73      134.29     30.53 o 
   3  11  19       64.06       69.75     22.56 o 
   4  11  19     1066.31     1161.40     66.04 o 
   5  11  19       12.49      -36.75     38.62 o 
   6  11  19      368.28      281.20     47.17 o 
   7  11  19      585.28      600.50     60.94 o 
   0  12  19       39.47       30.25     46.48 o 
   1  12  19       98.45       52.29     32.33 o 
   2  12  19     1313.01     1227.27     52.34 o 
   3  12  19      619.95      550.36     41.29 o 
   4  12  19      244.49      167.88     32.23 o 
   5  12  19        4.52      -24.31     35.64 o 
   6  12  19        1.01      -17.37     40.42 o 
   1  13  19       60.31       60.22     34.37 o 
   2  13  19      173.53      150.47     32.94 o 
   3  13  19     1211.13     1284.36     56.74 o 
   4  13  19      886.83      901.51     48.94 o 
   5  13  19      953.51      847.88     57.91 o 
   6  13  19      644.79      699.57     69.80 o 
   0  14  19     4602.29     4938.36    165.09 o 
   1  14  19     2857.34     2983.19     87.51 o 
   2  14  19     3985.65     3897.50     99.55 o 
   3  14  19      895.13      988.85     58.33 o 
   4  14  19      952.24      990.44     67.78 o 
   5  14  19      624.04      542.73     52.34 o 
   6  14  19       84.08       39.52     39.77 o 
   1  15  19      339.04      399.70     45.10 o 
   2  15  19      274.09      245.95     41.90 o 
   3  15  19      208.18      251.73     42.79 o 
   4  15  19      390.52      422.21     59.74 o 
   5  15  19      282.37      260.02     46.61 o 
   0  16  19        0.06       -3.24     50.75 o 
   1  16  19        2.54      -12.16     36.02 o 
   2  16  19       21.57       39.97     38.23 o 
   3  16  19        3.79       26.04     38.99 o 
   4  16  19        1.21       91.29     50.25 o 
   5  16  19        3.66       -1.43     37.65 o 
   1  17  19      146.58      117.20     40.82 o 
   2  17  19      125.19       52.99     39.69 o 
   3  17  19      145.04       69.55     42.03 o 
   4  17  19      269.09      220.47     54.40 o 
   5  17  19      700.30      690.79     77.17 o 
   0  18  19      980.75     1033.97     88.91 o 
   1  18  19      334.28      386.07     48.26 o 
   2  18  19     1665.34     1682.60    110.32 o 
   3  18  19      595.46      472.11     51.73 o 
   4  18  19     1118.25     1254.52     81.63 o 
   1  19  19      192.62      262.23     46.48 o 
   2  19  19       21.29      -47.98     41.23 o 
   3  19  19       14.09      -23.92     43.31 o 
   0  20  19      354.92      408.15     71.20 o 
   1  20  19        3.92       -4.02     42.17 o 
   2  20  19       21.84       15.57     43.92 o 
   1  21  19       14.33       36.93     45.34 o 
   0   0  20      143.22      278.55     62.39 o 
   1   0  20    16023.42    15204.40    379.87 o 
   2   0  20      257.79      286.84     46.37 o 
   3   0  20     3512.76     3666.65    129.76 o 
   4   0  20      670.34      627.96     69.57 o 
   5   0  20     3039.57     2989.24    127.14 o 
   6   0  20      528.91      446.26     68.85 o 
   7   0  20      508.27      527.30     81.75 o 
   8   0  20       14.58       28.47     99.15 o 
   1   1  20     1179.42     1079.01     36.47 o 
   2   1  20      112.79       99.18     28.99 o 
   3   1  20     1371.35     1408.45     58.11 o 
   4   1  20      429.66      492.69     42.64 o 
   5   1  20     1382.85     1413.76     75.61 o 
   6   1  20      647.53      604.55     52.82 o 
   7   1  20     2282.72     2235.61    110.23 o 
   8   1  20      186.48      125.88     57.48 o 
   0   2  20     1096.54     1063.76     43.74 o 
   1   2  20      432.20      405.57     23.01 o 
   2   2  20       14.41       22.43     27.27 o 
   3   2  20      219.08      249.40     30.80 o 
   4   2  20       34.57       53.81     32.43 o 
   5   2  20        8.83      -34.69     40.30 o 
   6   2  20       21.99       91.97     50.24 o 
   7   2  20      128.93       84.03     52.48 o 
   8   2  20        3.64      -15.22     72.45 o 
   1   3  20      505.88      441.35     31.96 o 
   2   3  20       59.75       99.78     29.37 o 
   3   3  20     2855.40     2767.58     72.45 o 
   4   3  20      955.60      879.02     49.49 o 
   5   3  20     1173.01     1151.74     69.96 o 
   6   3  20        5.56       22.03     46.21 o 
   7   3  20     1994.49     1904.62     97.50 o 
   0   4  20       27.47       45.72     28.99 o 
   1   4  20     8666.66     8938.22    152.38 o 
   2   4  20     1830.76     1635.82     61.39 o 
   3   4  20     4443.96     4325.41    147.82 o 
   4   4  20      126.36      142.43     40.91 o 
   5   4  20     3178.03     2981.83    157.85 o 
   6   4  20       23.05       99.77     48.82 o 
   7   4  20      136.83      162.31     65.00 o 
   1   5  20        3.80       21.02     23.22 o 
   2   5  20       48.16       19.39     27.44 o 
   3   5  20      609.89      670.41     45.13 o 
   4   5  20      171.84      124.35     57.29 o 
   5   5  20      202.45      243.61     47.55 o 
   6   5  20      271.36      367.82     55.31 o 
   7   5  20     1059.20     1018.15     71.05 o 
   0   6  20      526.62      545.99     44.31 o 
   1   6  20      175.34      168.95     28.73 o 
   2   6  20       20.23        7.47     32.92 o 
   3   6  20       80.30       68.38     22.76 o 
   4   6  20      186.75      161.91     54.64 o 
   5   6  20        2.00      -19.72     32.36 o 
   6   6  20       85.92       72.51     36.69 o 
   7   6  20       31.38      -11.25     59.03 o 
   1   7  20       27.01       81.32     25.86 o 
   2   7  20       41.31       50.88     45.13 o 
   3   7  20      630.28      553.55     32.66 o 
   4   7  20       10.50       20.17     26.49 o 
   5   7  20     2108.73     2068.76     69.95 o 
   6   7  20        7.87       72.31     38.81 o 
   7   7  20     1391.31     1390.24     76.58 o 
   0   8  20       21.32      -22.90     37.95 o 
   1   8  20     8419.75     8471.27    135.72 o 
   2   8  20     1173.47     1239.25     44.73 o 
   3   8  20     5837.89     5643.74    106.37 o 
   4   8  20       57.13       43.97     27.20 o 
   5   8  20     1748.72     1739.50     65.05 o 
   6   8  20        8.79       52.79     40.36 o 
   7   8  20       77.14       40.94     44.59 o 
   1   9  20      888.95      989.76     45.75 o 
   2   9  20       10.97       -3.55     23.86 o 
   3   9  20       24.89        3.17     20.26 o 
   4   9  20      555.42      616.88     46.81 o 
   5   9  20     2589.34     2582.79     86.77 o 
   6   9  20       43.98       47.23     40.91 o 
   7   9  20      714.27      616.21     60.57 o 
   0  10  20        2.99        3.41     45.26 o 
   1  10  20      551.40      552.83     38.37 o 
   2  10  20       52.54       66.79     28.05 o 
   3  10  20       29.78       27.31     21.11 o 
   4  10  20       14.33       -7.61     29.85 o 
   5  10  20      776.02      808.02     54.31 o 
   6  10  20       15.17       23.73     40.14 o 
   7  10  20        5.20        2.49     44.05 o 
   1  11  20       41.07       41.87     31.96 o 
   2  11  20      188.46      156.39     38.80 o 
   3  11  20     1100.38      908.40     48.55 o 
   4  11  20     1009.37      976.49     70.73 o 
   5  11  20     1459.45     1556.08     82.22 o 
   6  11  20      143.78      164.15     44.95 o 
   0  12  20      917.86     1012.83     77.36 o 
   1  12  20     5933.65     6027.93    133.39 o 
   2  12  20       11.31       29.39     30.68 o 
   3  12  20     3896.70     3937.71    104.38 o 
   4  12  20      537.87      599.52     46.95 o 
   5  12  20     1867.06     1926.54     91.77 o 
   6  12  20      420.17      424.17     70.87 o 
   1  13  20      133.65      146.30     38.62 o 
   2  13  20       21.07       66.92     31.74 o 
   3  13  20      657.17      737.43     52.62 o 
   4  13  20      493.15      479.00     44.84 o 
   5  13  20      541.27      628.14     53.55 o 
   6  13  20      131.51      146.48     52.74 o 
   0  14  20      105.01       44.04     51.43 o 
   1  14  20        4.65       27.77     41.50 o 
   2  14  20        1.28        1.92     57.99 o 
   3  14  20      112.30       92.56     38.70 o 
   4  14  20      161.52      216.25     62.93 o 
   5  14  20       15.64       46.61     38.97 o 
   1  15  20      520.37      613.35     59.99 o 
   2  15  20       26.33       40.57     38.66 o 
   3  15  20      384.48      422.82     53.43 o 
   4  15  20       11.40      -28.35     48.07 o 
   5  15  20     1969.59     2188.25    159.65 o 
   0  16  20       33.37      -16.64     54.45 o 
   1  16  20     2526.88     2552.54     84.88 o 
   2  16  20      465.92      490.95     50.47 o 
   3  16  20     2834.56     3023.17    160.19 o 
   4  16  20      818.31      855.53     70.15 o 
   5  16  20      416.22      454.39     81.56 o 
   1  17  20       42.96       42.65     43.26 o 
   2  17  20        0.59       -5.19     40.94 o 
   3  17  20      480.47      555.47     53.46 o 
   4  17  20      162.65      194.27     63.03 o 
   0  18  20        5.17       34.07     58.03 o 
   1  18  20        6.82      -21.13     41.96 o 
   2  18  20      178.07      173.87     45.46 o 
   3  18  20      173.38      238.08     48.78 o 
   1  19  20        1.80      -24.76     41.82 o 
   2  19  20       13.47       30.83     42.92 o 
   3  19  20     1059.83     1053.21    114.89 o 
   0  20  20       55.63       22.76     65.50 o 
   1  20  20     1949.67     1991.16    126.32 o 
   1   1  21      458.93      433.58     37.30 o 
   2   1  21      303.05      226.96     33.43 o 
   3   1  21      313.79      318.07     38.10 o 
   4   1  21     1448.14     1374.41     61.61 o 
   5   1  21      429.26      364.21     69.01 o 
   6   1  21      991.76     1032.04     85.23 o 
   7   1  21      609.72      551.08     57.68 o 
   0   2  21     8556.68     8550.60    234.84 o 
   1   2  21      123.11      140.09     19.39 o 
   2   2  21     5420.63     5339.84    117.74 o 
   3   2  21        1.16       -5.80     30.34 o 
   4   2  21     2078.48     2232.31     82.13 o 
   5   2  21       39.17      -32.93     33.99 o 
   6   2  21      184.35      148.57     49.70 o 
   7   2  21      102.19       78.79     53.97 o 
   1   3  21      648.21      638.91     36.74 o 
   2   3  21      464.74      415.18     38.57 o 
   3   3  21      159.83      173.13     30.25 o 
   4   3  21     2570.15     2495.40     71.88 o 
   5   3  21       48.18       38.94     42.70 o 
   6   3  21      999.35      987.49    133.81 o 
   7   3  21       35.06       73.41     59.14 o 
   0   4  21       55.97       60.15     41.34 o 
   1   4  21       99.42      112.12     26.62 o 
   2   4  21       11.83       17.62     30.27 o 
   3   4  21      556.15      497.85     37.28 o 
   4   4  21      259.86      195.99     38.25 o 
   5   4  21      298.70      308.16     70.36 o 
   6   4  21       63.86       81.36     48.95 o 
   7   4  21        4.07       13.83     63.98 o 
   1   5  21        1.94      -42.13     23.53 o 
   2   5  21       32.95        7.12     29.01 o 
   3   5  21       52.43       55.76     52.67 o 
   4   5  21     1746.51     1822.35     84.65 o 
   5   5  21       56.55       57.23     42.97 o 
   6   5  21     1516.10     1499.74     85.51 o 
   7   5  21       50.24       72.80     45.04 o 
   0   6  21     5766.09     5649.10    139.99 o 
   1   6  21      502.04      521.42     35.70 o 
   2   6  21     3386.34     3502.37    100.05 o 
   3   6  21      503.59      491.82     31.22 o 
   4   6  21     3900.31     3876.51    125.41 o 
   5   6  21      205.62      223.33     35.83 o 
   6   6  21      316.12      361.39     43.31 o 
   7   6  21      112.64       81.77     47.33 o 
   1   7  21      238.08      286.12     38.15 o 
   2   7  21      169.92       98.67     33.24 o 
   3   7  21      282.47      317.27     54.89 o 
   4   7  21     1568.75     1626.64     64.98 o 
   5   7  21      563.56      509.24     59.90 o 
   6   7  21     2332.87     2559.37     93.88 o 
   7   7  21       40.81       71.16     46.71 o 
   0   8  21       26.60       58.66     44.80 o 
   1   8  21       25.27       23.70     23.98 o 
   2   8  21      678.84      675.39     44.90 o 
   3   8  21        3.63       31.72     20.68 o 
   4   8  21       33.24        6.19     62.78 o 
   5   8  21      178.14      197.23     42.77 o 
   6   8  21        1.91       -1.13     40.78 o 
   7   8  21       88.12       70.29     47.23 o 
   1   9  21      272.23      273.88     37.81 o 
   2   9  21      432.57      494.28     39.29 o 
   3   9  21       46.64       13.85     20.14 o 
   4   9  21     1930.40     1997.81     72.02 o 
   5   9  21      440.62      488.02     52.61 o 
   6   9  21     1516.44     1656.41    112.96 o 
   0  10  21     1692.39     1661.69    137.97 o 
   1  10  21       35.67       42.01     31.93 o 
   2  10  21     3217.01     3048.60     79.06 o 
   3  10  21       18.79       39.52     36.38 o 
   4  10  21     1590.42     1568.95     64.27 o 
   5  10  21      248.22      250.92     46.17 o 
   6  10  21      141.61      143.37     43.94 o 
   1  11  21       42.11       81.60     34.47 o 
   2  11  21       37.07       40.09     31.29 o 
   3  11  21       82.88       76.16     44.41 o 
   4  11  21      842.53      804.87     79.37 o 
   5  11  21        1.56        7.37     40.63 o 
   6  11  21     1826.36     2061.16     86.88 o 
   0  12  21      786.59      818.39    111.83 o 
   1  12  21      161.48      179.64     38.78 o 
   2  12  21      281.91      294.89     42.74 o 
   3  12  21       28.69       10.23     43.10 o 
   4  12  21       44.02       98.91     34.27 o 
   5  12  21       49.16      -19.21     61.38 o 
   6  12  21       17.84      -34.56     47.79 o 
   1  13  21        0.11       31.79     45.04 o 
   2  13  21     1205.94     1378.75     75.64 o 
   3  13  21        2.25       16.45     38.91 o 
   4  13  21      648.03      632.32     78.86 o 
   5  13  21        5.02       -3.27     38.22 o 
   0  14  21     5096.02     5404.04    207.65 o 
   1  14  21       99.56       61.79     37.15 o 
   2  14  21     3869.86     3740.66    106.02 o 
   3  14  21        4.13      -24.51     39.46 o 
   4  14  21     1070.08     1075.42     78.21 o 
   5  14  21       32.24      104.78     43.75 o 
   1  15  21      115.49      170.49     43.18 o 
   2  15  21      387.99      447.08     55.22 o 
   3  15  21      188.20      176.80     44.17 o 
   4  15  21      594.14      597.62     76.00 o 
   0  16  21      188.95      168.69     60.99 o 
   1  16  21      465.80      375.10     47.33 o 
   2  16  21        8.72       -2.20     40.63 o 
   3  16  21      304.43      287.09     47.58 o 
   4  16  21        4.90      -35.23     52.26 o 
   1  17  21        0.51       -7.56     41.27 o 
   2  17  21      385.84      480.61     53.70 o 
   3  17  21        1.27      -34.42     43.18 o 
   0  18  21     2992.35     2939.20    136.15 o 
   1  18  21      147.22      214.23     48.36 o 
   2  18  21     3259.63     3110.63    101.32 o 
   3  18  21      116.95      198.50     57.90 o 
   1  19  21        6.02       16.36     45.78 o 
   0   0  22       74.33      107.99     64.43 o 
   1   0  22     4464.80     5084.42    162.18 o 
   2   0  22        5.65       16.53     69.35 o 
   3   0  22     1997.85     2107.90    198.54 o 
   4   0  22      166.96      128.88     51.29 o 
   5   0  22     1232.13     1208.05    156.12 o 
   6   0  22      528.13      664.33    109.66 o 
   7   0  22      293.50      355.21     77.47 o 
   1   1  22      980.24      831.47     47.05 o 
   2   1  22       29.38       70.56     30.99 o 
   3   1  22      453.32      542.98     49.08 o 
   4   1  22        1.87      -63.73     31.87 o 
   5   1  22     2112.64     2101.35     80.97 o 
   6   1  22      152.26      103.07     51.33 o 
   7   1  22     1154.92     1159.59    144.78 o 
   0   2  22       76.57      109.12     45.53 o 
   1   2  22       47.68       -7.96     29.71 o 
   2   2  22       74.13      104.32     32.99 o 
   3   2  22       44.34       27.17     32.02 o 
   4   2  22       40.81       21.08     52.06 o 
   5   2  22      422.92      409.37     46.49 o 
   6   2  22       40.23      -19.48     69.47 o 
   7   2  22        3.20      -11.86     61.50 o 
   1   3  22      104.18      101.99     50.11 o 
   2   3  22        2.81      -11.64     29.51 o 
   3   3  22      976.35      935.45     52.76 o 
   4   3  22        0.28      -56.43     28.91 o 
   5   3  22     2000.78     1819.33     88.09 o 
   6   3  22       29.33       66.07     52.13 o 
   7   3  22     1325.74     1443.32    136.86 o 
   0   4  22     1360.45     1347.46    145.39 o 
   1   4  22    10665.34    10596.09    178.43 o 
   2   4  22       41.63        8.11     31.24 o 
   3   4  22     3226.98     3388.78     92.32 o 
   4   4  22      145.17      129.40     37.55 o 
   5   4  22     3883.49     3486.05    114.58 o 
   6   4  22        6.96      -10.03     53.23 o 
   7   4  22      182.19      220.13     74.59 o 
   1   5  22        3.67       31.46     27.09 o 
   2   5  22      124.68      152.84     34.73 o 
   3   5  22     1692.61     1625.21     53.43 o 
   4   5  22       12.81       17.71     41.75 o 
   5   5  22      208.50      302.04     53.40 o 
   6   5  22      167.68      138.20     46.93 o 
   0   6  22      446.71      577.24     47.51 o 
   1   6  22        5.52       -8.61     29.91 o 
   2   6  22        1.55       16.62     32.18 o 
   3   6  22       98.39      149.07     42.69 o 
   4   6  22       13.89       15.59     27.90 o 
   5   6  22       23.69       30.50     32.49 o 
   6   6  22       56.25       72.66     37.63 o 
   1   7  22      346.51      322.99     38.42 o 
   2   7  22      341.17      335.74     39.56 o 
   3   7  22      590.13      589.14     55.45 o 
   4   7  22      271.11      296.59     52.96 o 
   5   7  22     2201.93     2365.31    109.06 o 
   6   7  22        7.79      -22.25     40.14 o 
   0   8  22      653.08      745.62     66.95 o 
   1   8  22     8640.94     8787.82    255.32 o 
   2   8  22        2.53        8.33     29.78 o 
   3   8  22     5862.36     5905.35    135.10 o 
   4   8  22        0.81      -24.87     27.16 o 
   5   8  22     2417.23     2392.55     85.46 o 
   6   8  22      206.32      241.31     47.09 o 
   1   9  22      192.84      191.28     37.98 o 
   2   9  22      314.80      388.35     43.52 o 
   3   9  22      704.62      783.70     53.53 o 
   4   9  22      107.68      122.41     30.55 o 
   5   9  22      531.33      594.78     61.57 o 
   6   9  22       33.60      -53.25     40.23 o 
   0  10  22      583.36      631.22     97.61 o 
   1  10  22       18.94        9.62     32.38 o 
   2  10  22       14.03       80.17     36.87 o 
   3  10  22       13.11       11.22     43.05 o 
   4  10  22       92.75       66.46     28.08 o 
   5  10  22       13.35        4.36     40.72 o 
   6  10  22       32.09        9.42     48.81 o 
   1  11  22      667.38      659.61     87.30 o 
   2  11  22      103.53      130.82     45.41 o 
   3  11  22     1622.77     1764.17     88.69 o 
   4  11  22       91.41      116.24     31.80 o 
   5  11  22      296.46      362.81     51.26 o 
   0  12  22       85.20       53.56     52.75 o 
   1  12  22     2847.05     2800.77    130.44 o 
   2  12  22      252.90      251.02     42.49 o 
   3  12  22     1609.53     1518.89     83.04 o 
   4  12  22       30.73       85.95     49.67 o 
   5  12  22     1258.79     1234.99     66.14 o 
   1  13  22      234.64      193.22     42.12 o 
   2  13  22      464.36      431.20     47.44 o 
   3  13  22      575.46      497.21     60.00 o 
   4  13  22       12.93       33.16     66.02 o 
   5  13  22     1087.33      945.16     61.04 o 
   0  14  22      287.13      270.71     65.83 o 
   1  14  22      281.69      253.86     44.83 o 
   2  14  22      411.80      408.17     48.06 o 
   3  14  22      115.43       87.65     49.51 o 
   4  14  22      126.59      142.54     53.50 o 
   1  15  22      127.68      137.88     43.28 o 
   2  15  22      221.46      277.04     69.34 o 
   3  15  22      905.63      929.92     74.27 o 
   4  15  22      163.89      232.92     57.33 o 
   0  16  22        1.40      107.20     62.81 o 
   1  16  22     2792.30     3010.04     94.85 o 
   2  16  22      246.27      295.09     49.07 o 
   3  16  22     2650.81     2756.83    120.77 o 
   1  17  22     1305.87     1353.11     72.17 o 
   2  17  22      152.84      230.18     79.84 o 
   0  18  22      594.72      747.10    137.02 o 
   1  18  22       16.35       11.75     45.81 o 
   1   1  23       73.02       62.45     32.51 o 
   2   1  23      218.24      292.42     40.08 o 
   3   1  23      421.40      378.63     42.74 o 
   4   1  23     1373.64     1304.44     80.44 o 
   5   1  23      316.15      374.00     48.66 o 
   6   1  23      865.38     1029.60    146.02 o 
   0   2  23     6295.87     6753.57    201.50 o 
   1   2  23       35.46       42.11     31.90 o 
   2   2  23     2933.92     3153.38    112.75 o 
   3   2  23       94.62       83.74     35.87 o 
   4   2  23     4165.42     4223.49    136.98 o 
   5   2  23       63.02       63.10     48.86 o 
   6   2  23       86.21       65.20     51.28 o 
   1   3  23       99.29       86.79     33.85 o 
   2   3  23        9.17       -3.92     32.21 o 
   3   3  23       27.09       30.73     35.20 o 
   4   3  23     1132.89     1183.76     73.54 o 
   5   3  23      405.66      534.14     51.75 o 
   6   3  23     1834.21     1608.16     90.91 o 
   0   4  23      654.36      565.50    135.66 o 
   1   4  23      158.00      151.41     34.42 o 
   2   4  23      357.01      232.44     37.73 o 
   3   4  23       78.22       50.23     40.89 o 
   4   4  23       19.72      -72.37     50.23 o 
   5   4  23       35.93       -6.45     40.81 o 
   6   4  23      451.56      502.33     63.10 o 
   1   5  23      112.46      159.56     36.02 o 
   2   5  23       99.90       85.26     35.60 o 
   3   5  23      532.49      494.27     54.05 o 
   4   5  23     1074.25     1223.41     81.18 o 
   5   5  23      132.12      112.89     32.57 o 
   6   5  23      122.99      134.46     40.59 o 
   0   6  23     1780.25     1862.90     98.79 o 
   1   6  23     1373.71     1301.81     64.82 o 
   2   6  23     2565.23     2713.14    101.68 o 
   3   6  23      587.78      470.01     54.53 o 
   4   6  23      432.64      448.29     36.72 o 
   5   6  23      543.94      540.68     44.13 o 
   6   6  23      301.57      239.77     42.28 o 
   1   7  23       81.15       60.23     34.09 o 
   2   7  23      342.59      294.75     41.51 o 
   3   7  23       39.03       68.20     37.72 o 
   4   7  23      995.20     1006.04     68.61 o 
   5   7  23      126.93      124.27     39.63 o 
   6   7  23      532.62      700.45    119.07 o 
   0   8  23      116.38      175.79     52.46 o 
   1   8  23       58.26       28.20     41.43 o 
   2   8  23       49.09       20.39     31.77 o 
   3   8  23      480.20      575.74     50.69 o 
   4   8  23        8.03        2.72     59.84 o 
   5   8  23       18.13       53.39     37.95 o 
   6   8  23       40.33       45.07     49.64 o 
   1   9  23      125.24      221.26     46.64 o 
   2   9  23      583.44      699.12     61.96 o 
   3   9  23       53.85      110.17     39.52 o 
   4   9  23     1084.01     1086.60     72.43 o 
   5   9  23      124.38      170.23     49.53 o 
   0  10  23     4594.78     4558.62    159.81 o 
   1  10  23      489.29      547.79     54.45 o 
   2  10  23     4157.34     4225.92    157.50 o 
   3  10  23      148.64      202.91     50.84 o 
   4  10  23      442.78      436.90     34.65 o 
   5  10  23       11.90      -13.69     76.05 o 
   1  11  23      219.31      257.33     64.36 o 
   2  11  23      630.97      737.70     64.62 o 
   3  11  23       47.13       43.79     46.89 o 
   4  11  23      335.48      345.05     58.13 o 
   5  11  23      273.70      276.68     73.69 o 
   0  12  23      373.63      422.74     65.85 o 
   1  12  23        2.60      -29.09     53.68 o 
   2  12  23        6.00        5.29     43.84 o 
   3  12  23      100.42       46.98     48.50 o 
   4  12  23        4.70      -52.37     48.26 o 
   1  13  23      649.81      654.24     52.85 o 
   2  13  23        9.73       27.32     48.60 o 
   3  13  23      135.85      129.30     55.52 o 
   4  13  23      783.27      868.51     73.77 o 
   0  14  23     1552.05     1675.84    105.97 o 
   1  14  23       10.33       33.37     39.72 o 
   2  14  23     2356.34     2659.57    105.90 o 
   3  14  23       25.25      -64.38     47.15 o 
   4  14  23     2004.91     1912.19     98.80 o 
   1  15  23        0.32      -47.44     39.27 o 
   2  15  23        8.81      -21.44     41.43 o 
   3  15  23      178.93      161.80     55.08 o 
   0  16  23       44.49      108.23     60.74 o 
   1  16  23        6.20       -6.04     42.91 o 
   2  16  23      117.88      134.49     47.31 o 
   1  17  23       33.56       62.63     46.52 o 
   0   0  24     3228.52     3274.84    182.29 o 
   1   0  24     3398.36     3277.82    172.90 o 
   2   0  24     2687.28     2710.23    183.13 o 
   3   0  24     3663.82     3524.82    141.12 o 
   4   0  24      204.39      214.91     62.28 o 
   5   0  24     3825.49     3918.93    153.75 o 
   6   0  24     2408.18     2231.33    125.96 o 
   1   1  24       40.71       79.76     34.93 o 
   2   1  24      174.35       94.92     36.87 o 
   3   1  24      126.43      173.89     40.44 o 
   4   1  24      237.82      282.30     45.19 o 
   5   1  24     1221.19     1248.40     67.07 o 
   6   1  24       13.42        3.24     53.36 o 
   0   2  24       28.43      131.47     50.37 o 
   1   2  24        4.06      -26.99     41.35 o 
   2   2  24        1.60        5.73     34.20 o 
   3   2  24      591.55      698.92     51.67 o 
   4   2  24       21.64      -16.28     36.38 o 
   5   2  24       43.69      -10.93     49.16 o 
   6   2  24       15.48       54.73     52.84 o 
   1   3  24        5.52      -31.47     32.87 o 
   2   3  24       31.64       -8.94     33.42 o 
   3   3  24     2062.08     2184.43     78.33 o 
   4   3  24      323.57      355.62     54.22 o 
   5   3  24      143.07      171.98     62.74 o 
   6   3  24      205.49      175.42     49.81 o 
   0   4  24     2794.58     2837.51    122.04 o 
   1   4  24     5500.60     5433.53    123.93 o 
   2   4  24     1236.77     1206.55     81.41 o 
   3   4  24      714.11      786.31     62.98 o 
   4   4  24      595.76      545.12     59.62 o 
   5   4  24     2036.04     1986.22     97.15 o 
   6   4  24      102.94      142.86     55.38 o 
   1   5  24      737.14      792.17     77.23 o 
   2   5  24      820.68      827.14     65.87 o 
   3   5  24      303.81      456.49     78.20 o 
   4   5  24      425.77      458.60     47.16 o 
   5   5  24     1616.40     1580.50     83.13 o 
   0   6  24      262.92      261.08     56.58 o 
   1   6  24       97.66       63.40     40.97 o 
   2   6  24       26.74       58.91     36.18 o 
   3   6  24        0.03       13.37     43.83 o 
   4   6  24        7.77       29.82     35.39 o 
   5   6  24       80.72       70.86     35.58 o 
   1   7  24     1263.60     1193.75     89.24 o 
   2   7  24       23.27       29.20     36.26 o 
   3   7  24      133.65      139.47     41.38 o 
   4   7  24      123.83      110.55     39.58 o 
   5   7  24      687.93      723.43     48.75 o 
   0   8  24      849.26      866.97    111.64 o 
   1   8  24     3648.14     3529.92    117.38 o 
   2   8  24       43.33       67.90     45.85 o 
   3   8  24      857.98      818.59     56.90 o 
   4   8  24     1179.52     1177.32     49.54 o 
   5   8  24     1048.76     1061.85     73.20 o 
   1   9  24      843.25      957.33     68.49 o 
   2   9  24        4.30       10.05     44.82 o 
   3   9  24       34.16      -16.67     46.95 o 
   4   9  24        8.57       29.92     51.50 o 
   5   9  24      224.44      262.88     38.84 o 
   0  10  24      122.58      278.90     87.74 o 
   1  10  24      316.49      350.84     52.59 o 
   2  10  24        8.72       23.20     47.61 o 
   3  10  24      277.10      210.56     90.33 o 
   4  10  24        0.31        4.63     49.07 o 
   1  11  24        4.74      -23.34     44.87 o 
   2  11  24       27.51       61.03     94.36 o 
   3  11  24      103.98      154.16     53.11 o 
   4  11  24      913.84      915.80     75.75 o 
   0  12  24     1668.48     1658.34    104.33 o 
   1  12  24     4590.53     4438.70    135.91 o 
   2  12  24     1638.69     1685.67     90.25 o 
   3  12  24     1452.33     1352.50    133.56 o 
   4  12  24      763.07      744.56     72.45 o 
   1  13  24       67.53       67.46     72.72 o 
   2  13  24       30.00       -4.99     50.04 o 
   3  13  24     1272.20     1317.59     82.99 o 
   0  14  24      314.93      401.49     73.56 o 
   1  14  24       32.86       49.96     42.99 o 
   2  14  24      230.15      218.53     57.42 o 
   3  14  24      112.66       57.65     53.53 o 
   1  15  24      138.65      214.95     49.82 o 
   2  15  24      224.45      192.98     86.99 o 
   0  16  24     1160.85     1383.23    105.13 o 
   1   1  25        1.38      -29.92     34.71 o 
   2   1  25      129.53      117.06     39.45 o 
   3   1  25      558.44      581.06     50.65 o 
   4   1  25     1031.44     1104.43    111.40 o 
   5   1  25      757.78      698.60     67.18 o 
   0   2  25     1661.19     1792.29    100.19 o 
   1   2  25     1016.89     1131.62     59.92 o 
   2   2  25     1169.07     1084.16     59.81 o 
   3   2  25      907.36     1071.45     89.38 o 
   4   2  25      135.61      123.13     49.59 o 
   5   2  25      222.86      240.76     54.46 o 
   1   3  25        5.22       23.10     34.90 o 
   2   3  25      133.08      234.41     52.53 o 
   3   3  25      533.75      556.00     80.02 o 
   4   3  25       41.60       -0.71     47.40 o 
   5   3  25      377.56      411.78     75.89 o 
   0   4  25       41.92       44.99     48.94 o 
   1   4  25      239.32      247.22     40.37 o 
   2   4  25        4.69       -2.02     42.11 o 
   3   4  25        0.22      -49.36     43.33 o 
   4   4  25      142.38      114.49     51.10 o 
   5   4  25       87.34      103.62    110.97 o 
   1   5  25      629.73      736.54     62.18 o 
   2   5  25       13.54       -0.19     47.89 o 
   3   5  25      998.37     1058.46     72.70 o 
   4   5  25      675.41      684.63     41.78 o 
   5   5  25      889.26      871.39     52.17 o 
   0   6  25      418.08      319.67     90.73 o 
   1   6  25      914.20      837.50     63.19 o 
   2   6  25     2325.03     2455.98    124.54 o 
   3   6  25     1993.95     2180.26    117.85 o 
   4   6  25      739.65      848.03     71.24 o 
   5   6  25       29.45        1.12     34.52 o 
   1   7  25      176.76      198.47     58.69 o 
   2   7  25       94.11       91.87     39.35 o 
   3   7  25      626.67      730.76     56.31 o 
   4   7  25     1645.02     1734.09     92.99 o 
   0   8  25      702.80      687.36    114.18 o 
   1   8  25      312.21      284.59     67.42 o 
   2   8  25        5.44      -24.36     44.61 o 
   3   8  25       86.42       32.61     42.26 o 
   4   8  25       13.67       -7.06     54.29 o 
   1   9  25       77.50       71.15     58.22 o 
   2   9  25        9.32       20.59     45.33 o 
   3   9  25       65.90       46.13     66.99 o 
   4   9  25      217.09      130.87     45.89 o 
   0  10  25     1465.91     1471.06    149.95 o 
   1  10  25     1045.27      859.10     67.36 o 
   2  10  25      374.70      421.87     57.19 o 
   3  10  25     1972.74     2043.63     99.60 o 
   4  10  25     1449.90     1487.81     91.00 o 
   1  11  25        1.68       -8.33     46.59 o 
   2  11  25       27.03       31.05    105.43 o 
   3  11  25      104.56      135.03     54.84 o 
   0  12  25      535.86      444.57    102.81 o 
   1  12  25      126.00       85.32     51.03 o 
   2  12  25      141.98      109.04     66.02 o 
   3  12  25       79.36      107.36     55.49 o 
   1  13  25        0.75       10.73     50.32 o 
   2  13  25      177.11      205.54     56.52 o 
   0  14  25      202.51      251.78     68.82 o 
   1  14  25      816.05      914.42     86.24 o 
   0   0  26     4485.50     4406.47    225.07 o 
   1   0  26     1419.62     1304.74     92.56 o 
   2   0  26     4731.45     5167.39    361.07 o 
   3   0  26     2474.59     2779.20    239.77 o 
   4   0  26     1451.08     1523.48    104.81 o 
   5   0  26       50.77      -24.51     60.24 o 
   1   1  26       55.45       10.65     36.75 o 
   2   1  26       57.94       68.37     44.80 o 
   3   1  26       51.00       78.37     41.62 o 
   4   1  26     1568.25     1645.23     75.39 o 
   0   2  26      120.22      136.01     56.82 o 
   1   2  26       29.18       10.92     38.54 o 
   2   2  26      161.18      195.98     43.79 o 
   3   2  26        9.50       47.15     41.25 o 
   4   2  26       93.31      102.76     52.42 o 
   1   3  26      225.72      243.52     42.74 o 
   2   3  26       42.22       42.63     39.99 o 
   3   3  26      365.56      361.32     57.11 o 
   4   3  26       71.28       33.51     50.18 o 
   0   4  26     2491.16     2559.65    156.28 o 
   1   4  26     2217.40     2291.77     81.89 o 
   2   4  26      485.91      465.52     58.54 o 
   3   4  26      956.85      993.34    115.75 o 
   4   4  26     1704.57     1714.28     84.98 o 
   1   5  26       65.23      129.33     48.48 o 
   2   5  26        4.61       18.65     45.04 o 
   3   5  26      130.22       89.14     49.43 o 
   4   5  26      163.47      272.29     57.49 o 
   0   6  26      827.68      872.82    121.19 o 
   1   6  26        2.24       17.23     43.97 o 
   2   6  26       19.35        9.33     55.54 o 
   3   6  26        2.97      -70.11     39.88 o 
   4   6  26        7.47      -28.16     51.87 o 
   1   7  26       43.18       33.78     57.32 o 
   2   7  26      346.16      441.14     73.10 o 
   3   7  26      393.20      318.31     48.58 o 
   4   7  26     1532.25     1710.71     80.91 o 
   0   8  26     3284.61     3322.10    214.00 o 
   1   8  26      851.20      920.65     87.57 o 
   2   8  26     2078.46     1959.21    118.94 o 
   3   8  26     1474.64     1798.32    128.33 o 
   1   9  26       26.22      155.50     70.92 o 
   2   9  26     1093.59     1036.24     75.50 o 
   3   9  26        2.99       14.73     50.04 o 
   0  10  26      288.03      191.49     93.11 o 
   1  10  26       10.07       62.32    111.42 o 
   2  10  26        8.13       12.33     49.64 o 
   3  10  26        0.85       12.04     60.76 o 
   1  11  26        4.23      -56.78     57.70 o 
   2  11  26      274.89      320.79     61.19 o 
   0  12  26     1587.75     1684.66    166.04 o 
   1  12  26      811.75      816.09     90.22 o 
   1   1  27        2.67      -25.11     36.83 o 
   2   1  27       30.29        6.48     41.18 o 
   3   1  27      441.42      407.89     52.14 o 
   4   1  27      306.53      258.94     56.23 o 
   0   2  27      161.39      204.86     59.94 o 
   1   2  27     3982.74     4284.72    114.93 o 
   2   2  27      567.60      551.30     51.86 o 
   3   2  27      193.95      136.01     51.78 o 
   4   2  27        7.27      -24.84     50.50 o 
   1   3  27     1458.66     1541.65     89.70 o 
   2   3  27       40.92      133.41     50.06 o 
   3   3  27       54.43       50.94     53.09 o 
   4   3  27      700.02      750.14     72.07 o 
   0   4  27        0.07       62.50     60.41 o 
   1   4  27      533.71      601.41     62.84 o 
   2   4  27       21.16       36.54     49.73 o 
   3   4  27        5.75       -6.86     47.27 o 
   1   5  27        5.58       22.68     47.64 o 
   2   5  27       76.31       13.30     49.92 o 
   3   5  27      319.64      331.77     71.55 o 
   0   6  27       21.12      -41.96     72.59 o 
   1   6  27     2556.59     2801.79    139.14 o 
   2   6  27      192.24      220.33     53.05 o 
   3   6  27     1716.72     1774.54     93.95 o 
   1   7  27       20.39      -39.52    110.81 o 
   2   7  27       95.25       66.69     60.57 o 
   3   7  27       45.60      148.04     66.63 o 
   0   8  27       15.28       84.54     85.03 o 
   1   8  27        6.25      -28.27     65.03 o 
   2   8  27        7.02      -44.82     75.88 o 
   1   9  27      136.69      157.41     68.76 o 
   2   9  27      158.26      203.91     70.05 o 
   0  10  27      163.50      134.67    101.44 o 
   1  10  27     1306.91     1556.39    119.77 o 
   0   0  28     3440.79     3332.84    201.81 o 
   1   0  28      963.59     1058.15     91.14 o 
   2   0  28      315.28      328.82     70.92 o 
   3   0  28     1100.21     1302.19    100.86 o 
   1   1  28     1958.53     2215.87     82.51 o 
   2   1  28        6.62       48.31     43.65 o 
   3   1  28        0.92      -28.88     53.24 o 
   0   2  28     3600.82     3806.04    151.63 o 
   1   2  28       19.74       98.32     41.97 o 
   2   2  28        0.17       -5.26     43.64 o 
   1   3  28       16.18       42.42     43.10 o 
   2   3  28      812.33      895.10     71.73 o 
   0   4  28     6474.09     6796.63    260.16 o 
   1   4  28      199.94      144.21     52.89 o 
   2   4  28     1510.32     1306.12     81.70 o 
   1   5  28      654.83      635.85     83.09 o 
   2   5  28      867.96      929.14     75.90 o 
   0   6  28        2.07       18.15     85.70 o 
   1   6  28        7.34       20.68     65.59 o 
   2   6  28      142.98      219.64     93.78 o 
   1   7  28      130.35      163.08     68.78 o 
   1   1  29       24.17       11.39     42.70 o 
   0   2  29      262.04      303.32     70.06 o 
                                                 
